# Supplementary material for: Climate in Africa sequentially shapes spring passage of Willow Warbler Phylloscopus trochilus across the Baltic coast
Source: PeerJ. 2022 Feb 18;10:e12964. doi: 10.7717/peerj.12964 (PMC8860065; doi:10.7717/peerj.12964)
Supplement: Supplemental Information 2 [file peerj-10-12964-s002.xlsx]

## Sheet: Raw Data
Supplement 2.
To the paper: Climate in Africa sequentially shapes spring passage of Willow Warbler Phylloscopus trochilus through the Baltic coast
Magdalena Remisiewicz, Les G. Underhill
Corresponding Author: magdalena.remisiewicz@ug.edu.pl
Ringing data Willow Warblers ringed at Bukowo in springs 1982–2017, and in autumns 1981–2017, used in the study
ST	Year	YearN	Seas	Date	Ring	Status	Age
BK	1982	1	S	1982-04-07	LA13161	O	L
BK	1982	1	S	1982-04-07	LA13249	O	L
BK	1982	1	S	1982-04-14	LA13307	O	A
BK	1982	1	S	1982-04-14	LA13308	O	A
BK	1982	1	S	1982-04-14	LA13309	O	A
BK	1982	1	S	1982-04-16	LA13341	O	A
BK	1982	1	S	1982-04-16	LA13342	O	A
BK	1982	1	S	1982-04-16	LA13373	O	A
BK	1982	1	S	1982-04-17	LA13404	O	I
BK	1982	1	S	1982-04-17	LA13407	O	A
BK	1982	1	S	1982-04-17	LA13408	O	A
BK	1982	1	S	1982-04-17	LA13409	O	I
BK	1982	1	S	1982-04-17	LA13414	O	I
BK	1982	1	S	1982-04-19	LA13436	O	I
BK	1982	1	S	1982-04-22	LA13445	O	I
BK	1982	1	S	1982-04-22	LA13446	O	I
BK	1982	1	S	1982-04-22	LA13449	O	I
BK	1982	1	S	1982-04-24	LA13463	O	I
BK	1982	1	S	1982-04-24	LA13464	O	A
BK	1982	1	S	1982-04-24	LA13465	O	I
BK	1982	1	S	1982-04-24	LA13466	O	I
BK	1982	1	S	1982-04-24	LA13467	O	I
BK	1982	1	S	1982-04-24	LA13468	O	I
BK	1982	1	S	1982-04-24	LA13469	O	I
BK	1982	1	S	1982-04-24	LA13471	O	I
BK	1982	1	S	1982-04-24	LA13472	O	I
BK	1982	1	S	1982-04-24	LA13473	O	I
BK	1982	1	S	1982-04-24	LA13486	O	I
BK	1982	1	S	1982-04-24	LA13492	O	I
BK	1982	1	S	1982-04-24	LA13493	O	I
BK	1982	1	S	1982-04-24	LA13494	O	I
BK	1982	1	S	1982-04-25	LA13508	O	I
BK	1982	1	S	1982-04-25	LA13509	O	I
BK	1982	1	S	1982-04-25	LA13510	O	I
BK	1982	1	S	1982-04-25	LA13511	O	I
BK	1982	1	S	1982-04-25	LA13515	O	I
BK	1982	1	S	1982-04-26	LA13520	O	I
BK	1982	1	S	1982-04-26	LA13521	O	I
BK	1982	1	S	1982-04-27	LA13526	O	A
BK	1982	1	S	1982-04-28	LA13528	O	I
BK	1982	1	S	1982-04-28	LA13529	O	I
BK	1982	1	S	1982-04-28	LA13531	O	I
BK	1982	1	S	1982-04-29	LA13534	O	I
BK	1982	1	S	1982-04-29	LA13535	O	I
BK	1982	1	S	1982-04-29	LA13536	O	I
BK	1982	1	S	1982-04-29	LA13537	O	I
BK	1982	1	S	1982-04-29	LA13538	O	A
BK	1982	1	S	1982-04-29	LA13539	O	I
BK	1982	1	S	1982-04-30	LA13541	O	I
BK	1982	1	S	1982-04-30	LA13542	O	I
BK	1982	1	S	1982-04-30	LA13543	O	I
BK	1982	1	S	1982-04-30	LA13544	O	A
BK	1982	1	S	1982-04-30	LA13545	O	I
BK	1982	1	S	1982-04-30	LA13546	O	A
BK	1982	1	S	1982-04-30	LA13547	O	I
BK	1982	1	S	1982-04-30	LA13548	O	I
BK	1982	1	S	1982-05-01	LA13549	O	I
BK	1982	1	S	1982-05-01	LA13550	O	I
BK	1982	1	S	1982-05-01	LA13551	O	I
BK	1982	1	S	1982-05-01	LA13552	O	I
BK	1982	1	S	1982-05-01	LA13553	O	I
BK	1982	1	S	1982-05-01	LA13554	O	I
BK	1982	1	S	1982-05-01	LA13555	O	I
BK	1982	1	S	1982-05-01	LA13556	O	I
BK	1982	1	S	1982-05-01	LA13558	O	I
BK	1982	1	S	1982-05-01	LA13561	O	I
BK	1982	1	S	1982-05-01	LA13564	O	I
BK	1982	1	S	1982-05-01	LA13565	O	I
BK	1982	1	S	1982-05-01	LA13566	O	I
BK	1982	1	S	1982-05-01	LA13567	O	I
BK	1982	1	S	1982-05-01	LA13570	O	A
BK	1982	1	S	1982-05-01	LA13573	O	I
BK	1982	1	S	1982-05-03	LA13576	O	I
BK	1982	1	S	1982-05-03	LA13577	O	I
BK	1982	1	S	1982-05-03	LA13578	O	I
BK	1982	1	S	1982-05-03	LA13579	O	I
BK	1982	1	S	1982-05-03	LA13581	O	I
BK	1982	1	S	1982-05-03	LA13582	O	I
BK	1982	1	S	1982-05-03	LA13583	O	A
BK	1982	1	S	1982-05-03	LA13586	O	I
BK	1982	1	S	1982-05-03	LA13587	O	I
BK	1982	1	S	1982-05-03	LA13588	O	I
BK	1982	1	S	1982-05-03	LA13589	O	I
BK	1982	1	S	1982-05-03	LA13590	O	I
BK	1982	1	S	1982-05-03	LA13591	O	I
BK	1982	1	S	1982-05-03	LA13592	O	I
BK	1982	1	S	1982-05-03	LA13593	O	I
BK	1982	1	S	1982-05-03	LA13594	O	I
BK	1982	1	S	1982-05-03	LA13595	O	I
BK	1982	1	S	1982-05-03	LA13598	O	I
BK	1982	1	S	1982-05-03	LA13599	O	I
BK	1982	1	S	1982-05-04	LA13600	O	I
BK	1982	1	S	1982-05-04	LA13601	O	I
BK	1982	1	S	1982-05-04	LA13602	O	I
BK	1982	1	S	1982-05-04	LA13603	O	I
BK	1982	1	S	1982-05-04	LA13604	O	I
BK	1982	1	S	1982-05-04	LA13605	O	I
BK	1982	1	S	1982-05-04	LA13606	O	I
BK	1982	1	S	1982-05-04	LA13607	O	I
BK	1982	1	S	1982-05-04	LA13608	O	I
BK	1982	1	S	1982-05-04	LA13609	O	I
BK	1982	1	S	1982-05-04	LA13610	O	I
BK	1982	1	S	1982-05-04	LA13611	O	I
BK	1982	1	S	1982-05-04	LA13612	O	I
BK	1982	1	S	1982-05-04	LA13613	O	I
BK	1982	1	S	1982-05-04	LA13614	O	I
BK	1982	1	S	1982-05-04	LA13615	O	I
BK	1982	1	S	1982-05-04	LA13616	O	I
BK	1982	1	S	1982-05-04	LA13617	O	I
BK	1982	1	S	1982-05-04	LA13619	O	A
BK	1982	1	S	1982-05-04	LA13621	O	I
BK	1982	1	S	1982-05-04	LA13622	O	I
BK	1982	1	S	1982-05-04	LA13623	O	A
BK	1982	1	S	1982-05-04	LA13624	O	A
BK	1982	1	S	1982-05-04	LA13625	O	I
BK	1982	1	S	1982-05-04	LA13626	O	I
BK	1982	1	S	1982-05-04	LA13627	O	I
BK	1982	1	S	1982-05-04	LA13628	O	I
BK	1982	1	S	1982-05-04	LA13630	O	A
BK	1982	1	S	1982-05-04	LA13631	O	I
BK	1982	1	S	1982-05-04	LA13632	O	I
BK	1982	1	S	1982-05-04	LA13633	O	I
BK	1982	1	S	1982-05-04	LA13634	O	I
BK	1982	1	S	1982-05-04	LA13635	O	I
BK	1982	1	S	1982-05-04	LA13636	O	A
BK	1982	1	S	1982-05-04	LA13637	O	I
BK	1982	1	S	1982-05-04	LA13639	O	I
BK	1982	1	S	1982-05-04	LA13640	O	I
BK	1982	1	S	1982-05-04	LA13641	O	I
BK	1982	1	S	1982-05-04	LA13642	O	I
BK	1982	1	S	1982-05-04	LA13643	O	I
BK	1982	1	S	1982-05-04	LA13644	O	A
BK	1982	1	S	1982-05-04	LA13645	O	I
BK	1982	1	S	1982-05-04	LA13646	O	I
BK	1982	1	S	1982-05-04	LA13647	O	I
BK	1982	1	S	1982-05-04	LA13648	O	I
BK	1982	1	S	1982-05-04	LA13649	O	I
BK	1982	1	S	1982-05-04	LA13650	O	I
BK	1982	1	S	1982-05-04	125763	V	A
BK	1982	1	S	1982-05-04	LA13651	O	I
BK	1982	1	S	1982-05-04	LA13652	O	I
BK	1982	1	S	1982-05-04	LA13653	O	A
BK	1982	1	S	1982-05-04	LA13654	O	I
BK	1982	1	S	1982-05-04	LA13655	O	I
BK	1982	1	S	1982-05-04	LA13656	O	I
BK	1982	1	S	1982-05-04	LA13657	O	I
BK	1982	1	S	1982-05-04	LA13658	O	I
BK	1982	1	S	1982-05-04	LA13659	O	A
BK	1982	1	S	1982-05-04	LA13660	O	I
BK	1982	1	S	1982-05-04	LA13661	O	I
BK	1982	1	S	1982-05-04	LA13663	O	A
BK	1982	1	S	1982-05-04	LA13664	O	A
BK	1982	1	S	1982-05-04	LA13666	O	I
BK	1982	1	S	1982-05-04	LA13667	O	A
BK	1982	1	S	1982-05-04	LA13668	O	A
BK	1982	1	S	1982-05-04	LA13669	O	A
BK	1982	1	S	1982-05-04	LA13670	O	I
BK	1982	1	S	1982-05-04	LA13671	O	I
BK	1982	1	S	1982-05-04	LA13672	O	A
BK	1982	1	S	1982-05-04	LA13673	O	I
BK	1982	1	S	1982-05-04	LA13674	O	I
BK	1982	1	S	1982-05-04	LA13675	O	I
BK	1982	1	S	1982-05-04	LA13676	O	I
BK	1982	1	S	1982-05-04	LA13677	O	A
BK	1982	1	S	1982-05-04	LA13679	O	I
BK	1982	1	S	1982-05-04	LA13680	O	I
BK	1982	1	S	1982-05-04	LA13681	O	A
BK	1982	1	S	1982-05-04	LA13682	O	I
BK	1982	1	S	1982-05-04	LA13683	O	I
BK	1982	1	S	1982-05-04	LA13684	O	I
BK	1982	1	S	1982-05-04	LA13685	O	I
BK	1982	1	S	1982-05-04	LA13686	O	I
BK	1982	1	S	1982-05-04	LA13687	O	I
BK	1982	1	S	1982-05-04	LA13688	O	I
BK	1982	1	S	1982-05-04	LA13689	O	A
BK	1982	1	S	1982-05-04	LA13690	O	A
BK	1982	1	S	1982-05-04	LA13691	O	I
BK	1982	1	S	1982-05-04	LA13692	O	A
BK	1982	1	S	1982-05-04	LA13693	O	I
BK	1982	1	S	1982-05-04	LA13694	O	I
BK	1982	1	S	1982-05-04	LA13696	O	I
BK	1982	1	S	1982-05-04	LA13697	O	I
BK	1982	1	S	1982-05-04	LA13698	O	A
BK	1982	1	S	1982-05-04	LA13699	O	I
BK	1982	1	S	1982-05-04	LA13700	O	I
BK	1982	1	S	1982-05-04	LA13701	O	I
BK	1982	1	S	1982-05-04	LA13702	O	I
BK	1982	1	S	1982-05-04	LA13703	O	I
BK	1982	1	S	1982-05-04	LA13704	O	I
BK	1982	1	S	1982-05-04	LA13705	O	I
BK	1982	1	S	1982-05-04	LA13706	O	I
BK	1982	1	S	1982-05-04	LA13707	O	I
BK	1982	1	S	1982-05-04	LA13708	O	I
BK	1982	1	S	1982-05-04	LA13709	O	I
BK	1982	1	S	1982-05-04	LA13710	O	I
BK	1982	1	S	1982-05-04	LA13711	O	I
BK	1982	1	S	1982-05-04	LA13712	O	A
BK	1982	1	S	1982-05-04	LA13713	O	I
BK	1982	1	S	1982-05-04	LA13714	O	I
BK	1982	1	S	1982-05-04	LA13715	O	I
BK	1982	1	S	1982-05-04	LA13716	O	I
BK	1982	1	S	1982-05-04	LA13717	O	A
BK	1982	1	S	1982-05-04	LA13718	O	I
BK	1982	1	S	1982-05-04	LA13720	O	I
BK	1982	1	S	1982-05-04	LA13721	O	I
BK	1982	1	S	1982-05-04	LA13722	O	I
BK	1982	1	S	1982-05-04	LA13724	O	I
BK	1982	1	S	1982-05-04	LA13725	O	I
BK	1982	1	S	1982-05-04	LA13726	O	I
BK	1982	1	S	1982-05-04	LA13727	O	I
BK	1982	1	S	1982-05-04	LA13728	O	I
BK	1982	1	S	1982-05-04	LA13729	O	I
BK	1982	1	S	1982-05-04	LA13730	O	I
BK	1982	1	S	1982-05-04	LA13731	O	I
BK	1982	1	S	1982-05-04	LA13732	O	I
BK	1982	1	S	1982-05-04	LA13733	O	A
BK	1982	1	S	1982-05-04	LA13735	O	I
BK	1982	1	S	1982-05-04	LA13736	O	I
BK	1982	1	S	1982-05-04	LA13737	O	A
BK	1982	1	S	1982-05-04	LA13738	O	A
BK	1982	1	S	1982-05-04	LA13739	O	I
BK	1982	1	S	1982-05-04	LA13740	O	I
BK	1982	1	S	1982-05-04	LA13741	O	I
BK	1982	1	S	1982-05-04	LA13742	O	I
BK	1982	1	S	1982-05-04	LA13744	O	A
BK	1982	1	S	1982-05-04	LA13745	O	A
BK	1982	1	S	1982-05-04	LA13746	O	I
BK	1982	1	S	1982-05-04	LA13748	O	I
BK	1982	1	S	1982-05-04	LA13749	O	I
BK	1982	1	S	1982-05-04	LA13750	O	I
BK	1982	1	S	1982-05-04	LA13751	O	I
BK	1982	1	S	1982-05-04	LA13753	O	I
BK	1982	1	S	1982-05-04	LA13754	O	I
BK	1982	1	S	1982-05-04	LA13755	O	I
BK	1982	1	S	1982-05-04	LA13756	O	I
BK	1982	1	S	1982-05-04	LA13757	O	I
BK	1982	1	S	1982-05-04	LA13759	O	I
BK	1982	1	S	1982-05-04	LA13760	O	A
BK	1982	1	S	1982-05-04	LA13761	O	I
BK	1982	1	S	1982-05-04	LA13762	O	I
BK	1982	1	S	1982-05-04	LA13763	O	I
BK	1982	1	S	1982-05-04	LA13764	O	I
BK	1982	1	S	1982-05-04	LA13765	O	A
BK	1982	1	S	1982-05-04	LA13766	O	I
BK	1982	1	S	1982-05-04	LA13767	O	I
BK	1982	1	S	1982-05-04	LA13768	O	A
BK	1982	1	S	1982-05-04	LA13771	O	I
BK	1982	1	S	1982-05-04	LA13772	O	I
BK	1982	1	S	1982-05-04	LA13773	O	A
BK	1982	1	S	1982-05-04	LA13774	O	I
BK	1982	1	S	1982-05-04	LA13775	O	A
BK	1982	1	S	1982-05-04	LA13776	O	I
BK	1982	1	S	1982-05-04	LA13777	O	I
BK	1982	1	S	1982-05-04	LA13778	O	I
BK	1982	1	S	1982-05-04	LA13779	O	I
BK	1982	1	S	1982-05-04	LA13780	O	A
BK	1982	1	S	1982-05-04	LA13781	O	I
BK	1982	1	S	1982-05-04	LA13782	O	I
BK	1982	1	S	1982-05-04	LA13783	O	A
BK	1982	1	S	1982-05-04	LA13784	O	I
BK	1982	1	S	1982-05-04	LA13785	O	I
BK	1982	1	S	1982-05-04	LA13787	O	I
BK	1982	1	S	1982-05-04	LA13788	O	I
BK	1982	1	S	1982-05-04	LA13789	O	I
BK	1982	1	S	1982-05-04	LA13790	O	I
BK	1982	1	S	1982-05-04	LA13791	O	I
BK	1982	1	S	1982-05-04	LA13792	O	I
BK	1982	1	S	1982-05-04	LA13793	O	I
BK	1982	1	S	1982-05-04	LA13794	O	I
BK	1982	1	S	1982-05-04	LA13795	O	A
BK	1982	1	S	1982-05-04	LA13796	O	A
BK	1982	1	S	1982-05-04	LA13797	O	I
BK	1982	1	S	1982-05-04	LA13798	O	I
BK	1982	1	S	1982-05-04	LA13799	O	I
BK	1982	1	S	1982-05-04	LA13800	O	I
BK	1982	1	S	1982-05-04	LA13801	O	I
BK	1982	1	S	1982-05-04	LA13802	O	I
BK	1982	1	S	1982-05-04	LA13803	O	I
BK	1982	1	S	1982-05-04	LA13804	O	I
BK	1982	1	S	1982-05-04	LA13805	O	I
BK	1982	1	S	1982-05-04	LA13806	O	I
BK	1982	1	S	1982-05-04	LA13807	O	A
BK	1982	1	S	1982-05-04	LA13808	O	I
BK	1982	1	S	1982-05-04	LA13809	O	I
BK	1982	1	S	1982-05-04	LA13810	O	I
BK	1982	1	S	1982-05-04	LA13811	O	I
BK	1982	1	S	1982-05-04	LA13812	O	I
BK	1982	1	S	1982-05-04	LA13813	O	I
BK	1982	1	S	1982-05-04	LA13814	O	A
BK	1982	1	S	1982-05-04	LA13815	O	I
BK	1982	1	S	1982-05-04	LA13816	O	I
BK	1982	1	S	1982-05-04	LA13817	O	I
BK	1982	1	S	1982-05-04	LA13818	O	I
BK	1982	1	S	1982-05-04	LA13819	O	A
BK	1982	1	S	1982-05-04	LA13820	O	I
BK	1982	1	S	1982-05-04	LA13822	O	A
BK	1982	1	S	1982-05-04	LA13823	O	I
BK	1982	1	S	1982-05-04	LA13824	O	I
BK	1982	1	S	1982-05-04	LA13825	O	I
BK	1982	1	S	1982-05-04	LA13826	O	I
BK	1982	1	S	1982-05-04	LA13827	O	I
BK	1982	1	S	1982-05-04	LA13828	O	I
BK	1982	1	S	1982-05-04	LA13829	O	I
BK	1982	1	S	1982-05-04	LA13830	O	I
BK	1982	1	S	1982-05-04	LA13831	O	I
BK	1982	1	S	1982-05-04	LA13832	O	I
BK	1982	1	S	1982-05-04	LA13833	O	A
BK	1982	1	S	1982-05-04	LA13834	O	I
BK	1982	1	S	1982-05-04	LA13835	O	I
BK	1982	1	S	1982-05-04	LA13836	O	I
BK	1982	1	S	1982-05-04	LA13837	O	I
BK	1982	1	S	1982-05-04	LA13838	O	I
BK	1982	1	S	1982-05-04	LA13839	O	I
BK	1982	1	S	1982-05-04	LA13840	O	I
BK	1982	1	S	1982-05-04	LA13841	O	I
BK	1982	1	S	1982-05-04	LA13842	O	I
BK	1982	1	S	1982-05-04	LA13843	O	I
BK	1982	1	S	1982-05-04	LA13844	O	I
BK	1982	1	S	1982-05-04	LA13845	O	I
BK	1982	1	S	1982-05-04	LA13846	O	I
BK	1982	1	S	1982-05-04	LA13847	O	I
BK	1982	1	S	1982-05-04	LA13848	O	I
BK	1982	1	S	1982-05-04	LA13849	O	I
BK	1982	1	S	1982-05-04	LA13850	O	I
BK	1982	1	S	1982-05-04	LA13851	O	I
BK	1982	1	S	1982-05-04	LA13852	O	I
BK	1982	1	S	1982-05-04	LA13853	O	I
BK	1982	1	S	1982-05-04	LA13854	O	I
BK	1982	1	S	1982-05-04	LA13855	O	I
BK	1982	1	S	1982-05-04	LA13856	O	I
BK	1982	1	S	1982-05-04	LA13857	O	I
BK	1982	1	S	1982-05-04	LA13858	O	I
BK	1982	1	S	1982-05-04	LA13859	O	I
BK	1982	1	S	1982-05-04	LA13860	O	I
BK	1982	1	S	1982-05-04	LA13861	O	I
BK	1982	1	S	1982-05-04	LA13862	O	I
BK	1982	1	S	1982-05-04	LA13863	O	A
BK	1982	1	S	1982-05-04	LA13865	O	I
BK	1982	1	S	1982-05-04	LA13866	O	I
BK	1982	1	S	1982-05-04	LA13867	O	I
BK	1982	1	S	1982-05-04	LA13868	O	I
BK	1982	1	S	1982-05-04	LA13869	O	I
BK	1982	1	S	1982-05-04	LA13870	O	I
BK	1982	1	S	1982-05-04	LA13871	O	I
BK	1982	1	S	1982-05-04	LA13872	O	I
BK	1982	1	S	1982-05-04	LA13873	O	I
BK	1982	1	S	1982-05-04	LA13874	O	I
BK	1982	1	S	1982-05-04	LA13876	O	I
BK	1982	1	S	1982-05-04	LA13877	O	I
BK	1982	1	S	1982-05-04	LA13879	O	I
BK	1982	1	S	1982-05-04	LA13880	O	I
BK	1982	1	S	1982-05-04	LA13881	O	A
BK	1982	1	S	1982-05-04	LA13882	O	I
BK	1982	1	S	1982-05-04	LA13883	O	I
BK	1982	1	S	1982-05-04	LA13884	O	I
BK	1982	1	S	1982-05-04	LA13886	O	I
BK	1982	1	S	1982-05-04	LA13887	O	I
BK	1982	1	S	1982-05-04	LA13888	O	I
BK	1982	1	S	1982-05-04	LA13889	O	I
BK	1982	1	S	1982-05-04	LA13890	O	I
BK	1982	1	S	1982-05-04	LA13891	O	I
BK	1982	1	S	1982-05-04	LA13892	O	I
BK	1982	1	S	1982-05-04	LA13893	O	I
BK	1982	1	S	1982-05-04	LA13894	O	I
BK	1982	1	S	1982-05-04	LA13895	O	I
BK	1982	1	S	1982-05-04	LA13896	O	I
BK	1982	1	S	1982-05-04	LA13897	O	I
BK	1982	1	S	1982-05-04	LA13898	O	I
BK	1982	1	S	1982-05-04	LA13899	O	I
BK	1982	1	S	1982-05-04	LA13900	O	I
BK	1982	1	S	1982-05-04	LA13901	O	I
BK	1982	1	S	1982-05-04	LA13902	O	I
BK	1982	1	S	1982-05-04	LA13903	O	I
BK	1982	1	S	1982-05-04	LA13904	O	I
BK	1982	1	S	1982-05-04	LA13905	O	I
BK	1982	1	S	1982-05-04	LA13906	O	I
BK	1982	1	S	1982-05-04	LA13907	O	I
BK	1982	1	S	1982-05-04	LA13908	O	I
BK	1982	1	S	1982-05-04	LA13909	O	A
BK	1982	1	S	1982-05-04	LA13910	O	A
BK	1982	1	S	1982-05-04	LA13912	O	I
BK	1982	1	S	1982-05-04	LA13913	O	I
BK	1982	1	S	1982-05-04	LA13914	O	I
BK	1982	1	S	1982-05-04	LA13915	O	I
BK	1982	1	S	1982-05-04	LA13916	O	I
BK	1982	1	S	1982-05-04	LA13918	O	I
BK	1982	1	S	1982-05-04	LA13919	O	I
BK	1982	1	S	1982-05-04	LA13920	O	I
BK	1982	1	S	1982-05-04	LA13921	O	I
BK	1982	1	S	1982-05-04	LA13922	O	I
BK	1982	1	S	1982-05-04	LA13923	O	A
BK	1982	1	S	1982-05-04	LA13924	O	I
BK	1982	1	S	1982-05-04	LA13925	O	I
BK	1982	1	S	1982-05-04	LA13926	O	A
BK	1982	1	S	1982-05-04	LA13927	O	I
BK	1982	1	S	1982-05-04	LA13928	O	I
BK	1982	1	S	1982-05-04	LA13929	O	I
BK	1982	1	S	1982-05-04	LA13931	O	I
BK	1982	1	S	1982-05-04	LA13932	O	I
BK	1982	1	S	1982-05-04	LA13933	O	I
BK	1982	1	S	1982-05-04	LA13934	O	I
BK	1982	1	S	1982-05-04	LA13935	O	I
BK	1982	1	S	1982-05-04	LA13936	O	I
BK	1982	1	S	1982-05-04	LA13937	O	I
BK	1982	1	S	1982-05-04	LA13938	O	I
BK	1982	1	S	1982-05-04	LA13939	O	I
BK	1982	1	S	1982-05-04	LA13940	O	I
BK	1982	1	S	1982-05-04	LA13941	O	I
BK	1982	1	S	1982-05-04	LA13942	O	I
BK	1982	1	S	1982-05-04	LA13943	O	A
BK	1982	1	S	1982-05-04	LA13944	O	A
BK	1982	1	S	1982-05-04	LA13945	O	A
BK	1982	1	S	1982-05-04	LA13946	O	I
BK	1982	1	S	1982-05-04	LA13947	O	I
BK	1982	1	S	1982-05-04	LA13948	O	I
BK	1982	1	S	1982-05-04	LA13949	O	I
BK	1982	1	S	1982-05-04	LA13950	O	I
BK	1982	1	S	1982-05-04	LA13951	O	A
BK	1982	1	S	1982-05-04	LA13952	O	A
BK	1982	1	S	1982-05-04	LA13953	O	I
BK	1982	1	S	1982-05-04	LA13954	O	A
BK	1982	1	S	1982-05-04	LA13955	O	I
BK	1982	1	S	1982-05-04	LA13956	O	I
BK	1982	1	S	1982-05-04	LA13958	O	I
BK	1982	1	S	1982-05-04	LA13959	O	I
BK	1982	1	S	1982-05-04	LA13960	O	I
BK	1982	1	S	1982-05-04	LA13961	O	I
BK	1982	1	S	1982-05-04	LA13962	O	I
BK	1982	1	S	1982-05-04	LA13963	O	I
BK	1982	1	S	1982-05-04	LA13964	O	I
BK	1982	1	S	1982-05-04	LA13965	O	A
BK	1982	1	S	1982-05-04	LA13966	O	I
BK	1982	1	S	1982-05-04	LA13967	O	I
BK	1982	1	S	1982-05-04	LA13968	O	I
BK	1982	1	S	1982-05-04	LA13969	O	I
BK	1982	1	S	1982-05-04	LA13970	O	I
BK	1982	1	S	1982-05-04	LA13971	O	I
BK	1982	1	S	1982-05-04	LA13972	O	I
BK	1982	1	S	1982-05-04	LA13973	O	A
BK	1982	1	S	1982-05-04	LA13974	O	I
BK	1982	1	S	1982-05-04	LA13975	O	I
BK	1982	1	S	1982-05-04	LA13976	O	I
BK	1982	1	S	1982-05-04	LA13977	O	A
BK	1982	1	S	1982-05-04	LA13978	O	I
BK	1982	1	S	1982-05-04	LA13979	O	I
BK	1982	1	S	1982-05-04	LA13980	O	A
BK	1982	1	S	1982-05-04	LA13982	O	A
BK	1982	1	S	1982-05-04	LA13983	O	I
BK	1982	1	S	1982-05-04	LA13984	O	I
BK	1982	1	S	1982-05-04	LA13985	O	I
BK	1982	1	S	1982-05-04	LA13986	O	I
BK	1982	1	S	1982-05-04	LA13987	O	I
BK	1982	1	S	1982-05-04	LA13988	O	I
BK	1982	1	S	1982-05-04	LA13989	O	I
BK	1982	1	S	1982-05-04	LA13990	O	I
BK	1982	1	S	1982-05-04	LA13991	O	A
BK	1982	1	S	1982-05-04	LA13992	O	I
BK	1982	1	S	1982-05-04	LA13993	O	A
BK	1982	1	S	1982-05-04	LA13994	O	I
BK	1982	1	S	1982-05-04	LA13995	O	A
BK	1982	1	S	1982-05-04	LA13996	O	I
BK	1982	1	S	1982-05-04	LA13997	O	I
BK	1982	1	S	1982-05-04	LA13998	O	I
BK	1982	1	S	1982-05-04	LA13999	O	I
BK	1982	1	S	1982-05-04	LA14000	O	I
BK	1982	1	S	1982-05-04	LA14001	O	A
BK	1982	1	S	1982-05-04	LA14003	O	I
BK	1982	1	S	1982-05-04	LA14004	O	I
BK	1982	1	S	1982-05-04	LA14005	O	I
BK	1982	1	S	1982-05-04	LA14007	O	I
BK	1982	1	S	1982-05-04	LA14009	O	I
BK	1982	1	S	1982-05-04	LA14010	O	I
BK	1982	1	S	1982-05-04	LA14011	O	I
BK	1982	1	S	1982-05-04	LA14012	O	I
BK	1982	1	S	1982-05-04	LA14013	O	I
BK	1982	1	S	1982-05-04	LA14014	O	A
BK	1982	1	S	1982-05-04	LA14015	O	I
BK	1982	1	S	1982-05-04	LA14016	O	I
BK	1982	1	S	1982-05-04	LA14017	O	I
BK	1982	1	S	1982-05-04	LA14018	O	I
BK	1982	1	S	1982-05-04	LA14019	O	I
BK	1982	1	S	1982-05-04	LA14020	O	I
BK	1982	1	S	1982-05-04	LA14021	O	I
BK	1982	1	S	1982-05-04	LA14022	O	I
BK	1982	1	S	1982-05-04	LA14023	O	I
BK	1982	1	S	1982-05-04	LA14024	O	I
BK	1982	1	S	1982-05-04	LA14025	O	I
BK	1982	1	S	1982-05-04	LA14026	O	I
BK	1982	1	S	1982-05-04	LA14027	O	I
BK	1982	1	S	1982-05-04	LA14028	O	I
BK	1982	1	S	1982-05-04	LA14029	O	I
BK	1982	1	S	1982-05-04	LA14030	O	I
BK	1982	1	S	1982-05-04	LA14031	O	A
BK	1982	1	S	1982-05-04	LA14032	O	I
BK	1982	1	S	1982-05-04	LA14033	O	I
BK	1982	1	S	1982-05-04	LA14034	O	A
BK	1982	1	S	1982-05-04	LA14035	O	I
BK	1982	1	S	1982-05-04	LA14036	O	I
BK	1982	1	S	1982-05-04	LA14037	O	I
BK	1982	1	S	1982-05-04	LA14038	O	I
BK	1982	1	S	1982-05-04	LA14039	O	I
BK	1982	1	S	1982-05-04	LA14040	O	I
BK	1982	1	S	1982-05-04	LA14041	O	I
BK	1982	1	S	1982-05-04	LA14042	O	I
BK	1982	1	S	1982-05-04	LA14043	O	I
BK	1982	1	S	1982-05-04	LA14044	O	I
BK	1982	1	S	1982-05-04	LA14045	O	I
BK	1982	1	S	1982-05-04	LA14046	O	I
BK	1982	1	S	1982-05-04	LA14048	O	A
BK	1982	1	S	1982-05-04	LA14049	O	A
BK	1982	1	S	1982-05-04	LA14050	O	I
BK	1982	1	S	1982-05-04	LA14051	O	I
BK	1982	1	S	1982-05-04	LA14052	O	I
BK	1982	1	S	1982-05-04	LA14053	O	I
BK	1982	1	S	1982-05-04	LA14054	O	I
BK	1982	1	S	1982-05-04	LA14055	O	I
BK	1982	1	S	1982-05-04	LA14056	O	I
BK	1982	1	S	1982-05-04	LA14057	O	I
BK	1982	1	S	1982-05-04	LA14060	O	I
BK	1982	1	S	1982-05-04	LA14061	O	I
BK	1982	1	S	1982-05-04	LA14062	O	I
BK	1982	1	S	1982-05-04	LA14063	O	I
BK	1982	1	S	1982-05-04	LA14064	O	I
BK	1982	1	S	1982-05-04	LA14065	O	A
BK	1982	1	S	1982-05-04	LA14066	O	A
BK	1982	1	S	1982-05-04	LA14067	O	I
BK	1982	1	S	1982-05-04	LA14068	O	A
BK	1982	1	S	1982-05-04	LA14069	O	I
BK	1982	1	S	1982-05-04	LA14071	O	I
BK	1982	1	S	1982-05-04	LA14072	O	I
BK	1982	1	S	1982-05-04	LA14073	O	I
BK	1982	1	S	1982-05-04	LA14074	O	I
BK	1982	1	S	1982-05-04	LA14075	O	I
BK	1982	1	S	1982-05-04	LA14076	O	I
BK	1982	1	S	1982-05-04	LA14077	O	I
BK	1982	1	S	1982-05-04	LA14078	O	I
BK	1982	1	S	1982-05-04	LA14080	O	I
BK	1982	1	S	1982-05-04	LA14081	O	I
BK	1982	1	S	1982-05-04	LA14082	O	I
BK	1982	1	S	1982-05-04	LA14083	O	I
BK	1982	1	S	1982-05-04	LA14084	O	I
BK	1982	1	S	1982-05-04	LA14085	O	I
BK	1982	1	S	1982-05-04	LA14086	O	I
BK	1982	1	S	1982-05-04	LA14087	O	I
BK	1982	1	S	1982-05-04	LA14088	O	I
BK	1982	1	S	1982-05-04	LA14089	O	A
BK	1982	1	S	1982-05-04	LA14090	O	I
BK	1982	1	S	1982-05-04	LA14091	O	I
BK	1982	1	S	1982-05-04	LA14092	O	I
BK	1982	1	S	1982-05-04	LA14093	O	I
BK	1982	1	S	1982-05-04	LA14094	O	I
BK	1982	1	S	1982-05-04	LA14095	O	I
BK	1982	1	S	1982-05-04	LA14096	O	I
BK	1982	1	S	1982-05-04	LA14097	O	I
BK	1982	1	S	1982-05-04	LA14098	O	I
BK	1982	1	S	1982-05-04	LA14099	O	I
BK	1982	1	S	1982-05-04	LA14100	O	I
BK	1982	1	S	1982-05-04	LA14101	O	I
BK	1982	1	S	1982-05-04	LA14102	O	A
BK	1982	1	S	1982-05-04	LA14103	O	I
BK	1982	1	S	1982-05-04	LA14104	O	I
BK	1982	1	S	1982-05-04	LA14105	O	I
BK	1982	1	S	1982-05-04	LA14107	O	A
BK	1982	1	S	1982-05-04	LA14108	O	I
BK	1982	1	S	1982-05-04	LA14109	O	I
BK	1982	1	S	1982-05-04	LA14110	O	I
BK	1982	1	S	1982-05-04	LA14111	O	I
BK	1982	1	S	1982-05-04	LA14112	O	I
BK	1982	1	S	1982-05-04	LA14113	O	I
BK	1982	1	S	1982-05-04	LA14114	O	I
BK	1982	1	S	1982-05-04	LA14115	O	I
BK	1982	1	S	1982-05-04	LA14116	O	I
BK	1982	1	S	1982-05-04	LA14117	O	I
BK	1982	1	S	1982-05-04	LA14118	O	I
BK	1982	1	S	1982-05-04	LA14120	O	I
BK	1982	1	S	1982-05-04	LA14121	O	I
BK	1982	1	S	1982-05-04	LA14122	O	I
BK	1982	1	S	1982-05-04	LA14125	O	I
BK	1982	1	S	1982-05-04	LA14126	O	A
BK	1982	1	S	1982-05-04	LA14127	O	I
BK	1982	1	S	1982-05-04	LA14128	O	I
BK	1982	1	S	1982-05-04	LA14129	O	I
BK	1982	1	S	1982-05-04	LA14131	O	I
BK	1982	1	S	1982-05-04	LA14132	O	I
BK	1982	1	S	1982-05-04	LA14133	O	A
BK	1982	1	S	1982-05-04	LA14134	O	I
BK	1982	1	S	1982-05-04	LA14135	O	I
BK	1982	1	S	1982-05-04	LA14136	O	I
BK	1982	1	S	1982-05-04	LA14137	O	I
BK	1982	1	S	1982-05-04	LA14138	O	A
BK	1982	1	S	1982-05-04	LA14139	O	I
BK	1982	1	S	1982-05-04	LA14140	O	I
BK	1982	1	S	1982-05-04	LA14141	O	I
BK	1982	1	S	1982-05-04	LA14142	O	I
BK	1982	1	S	1982-05-04	LA14143	O	I
BK	1982	1	S	1982-05-04	LA14144	O	I
BK	1982	1	S	1982-05-04	LA14145	O	A
BK	1982	1	S	1982-05-04	LA14146	O	I
BK	1982	1	S	1982-05-04	LA14147	O	A
BK	1982	1	S	1982-05-04	LA14149	O	I
BK	1982	1	S	1982-05-04	LA14151	O	I
BK	1982	1	S	1982-05-04	LA14152	O	A
BK	1982	1	S	1982-05-04	LA14153	O	I
BK	1982	1	S	1982-05-04	LA14154	O	I
BK	1982	1	S	1982-05-04	LA14155	O	I
BK	1982	1	S	1982-05-04	LA14156	O	A
BK	1982	1	S	1982-05-04	LA14157	O	A
BK	1982	1	S	1982-05-04	LA14158	O	I
BK	1982	1	S	1982-05-04	LA14159	O	I
BK	1982	1	S	1982-05-04	LA14161	O	I
BK	1982	1	S	1982-05-04	LA14162	O	I
BK	1982	1	S	1982-05-04	LA14163	O	I
BK	1982	1	S	1982-05-04	LA14164	O	I
BK	1982	1	S	1982-05-04	LA14165	O	I
BK	1982	1	S	1982-05-04	LA14167	O	A
BK	1982	1	S	1982-05-04	LA14168	O	A
BK	1982	1	S	1982-05-04	LA14169	O	I
BK	1982	1	S	1982-05-04	LA14172	O	I
BK	1982	1	S	1982-05-04	LA14173	O	A
BK	1982	1	S	1982-05-04	LA14175	O	I
BK	1982	1	S	1982-05-04	LA14176	O	I
BK	1982	1	S	1982-05-04	LA14177	O	A
BK	1982	1	S	1982-05-04	LA14178	O	A
BK	1982	1	S	1982-05-04	LA14179	O	I
BK	1982	1	S	1982-05-04	LA14180	O	A
BK	1982	1	S	1982-05-04	LA14181	O	I
BK	1982	1	S	1982-05-04	LA14182	O	I
BK	1982	1	S	1982-05-04	LA14183	O	I
BK	1982	1	S	1982-05-05	LA14184	O	I
BK	1982	1	S	1982-05-05	LA14186	O	I
BK	1982	1	S	1982-05-05	LA14187	O	I
BK	1982	1	S	1982-05-05	LA14188	O	I
BK	1982	1	S	1982-05-05	LA14190	O	I
BK	1982	1	S	1982-05-05	LA14191	O	I
BK	1982	1	S	1982-05-05	LA14192	O	I
BK	1982	1	S	1982-05-05	LA14193	O	I
BK	1982	1	S	1982-05-05	LA14196	O	I
BK	1982	1	S	1982-05-05	LA14197	O	I
BK	1982	1	S	1982-05-05	LA14198	O	I
BK	1982	1	S	1982-05-05	LA14199	O	I
BK	1982	1	S	1982-05-05	LA14201	O	I
BK	1982	1	S	1982-05-05	LA14203	O	I
BK	1982	1	S	1982-05-05	LA14204	O	I
BK	1982	1	S	1982-05-05	LA14205	O	I
BK	1982	1	S	1982-05-05	LA14207	O	I
BK	1982	1	S	1982-05-05	LA14208	O	I
BK	1982	1	S	1982-05-05	LA14209	O	I
BK	1982	1	S	1982-05-05	LA14211	O	I
BK	1982	1	S	1982-05-05	LA14212	O	I
BK	1982	1	S	1982-05-05	LA14214	O	I
BK	1982	1	S	1982-05-05	LA14216	O	I
BK	1982	1	S	1982-05-05	LA14217	O	I
BK	1982	1	S	1982-05-05	LA14218	O	I
BK	1982	1	S	1982-05-05	LA14220	O	A
BK	1982	1	S	1982-05-05	LA14223	O	I
BK	1982	1	S	1982-05-05	LA14224	O	A
BK	1982	1	S	1982-05-05	LA14225	O	I
BK	1982	1	S	1982-05-05	LA14226	O	I
BK	1982	1	S	1982-05-05	LA14227	O	I
BK	1982	1	S	1982-05-05	LA14228	O	I
BK	1982	1	S	1982-05-05	LA14230	O	I
BK	1982	1	S	1982-05-05	LA14231	O	A
BK	1982	1	S	1982-05-05	LA14232	O	I
BK	1982	1	S	1982-05-05	LA14233	O	I
BK	1982	1	S	1982-05-05	LA14234	O	I
BK	1982	1	S	1982-05-05	LA14235	O	I
BK	1982	1	S	1982-05-05	LA14236	O	I
BK	1982	1	S	1982-05-05	LA14237	O	I
BK	1982	1	S	1982-05-05	LA14238	O	I
BK	1982	1	S	1982-05-05	LA14239	O	I
BK	1982	1	S	1982-05-05	LA14241	O	I
BK	1982	1	S	1982-05-05	LA14242	O	I
BK	1982	1	S	1982-05-05	LA14244	O	I
BK	1982	1	S	1982-05-05	LA14245	O	I
BK	1982	1	S	1982-05-05	LA14246	O	I
BK	1982	1	S	1982-05-05	LA14249	O	I
BK	1982	1	S	1982-05-05	LA14250	O	I
BK	1982	1	S	1982-05-05	LA14251	O	I
BK	1982	1	S	1982-05-05	LA14252	O	A
BK	1982	1	S	1982-05-05	LA14254	O	I
BK	1982	1	S	1982-05-05	LA14255	O	A
BK	1982	1	S	1982-05-05	LA14256	O	I
BK	1982	1	S	1982-05-05	LA14257	O	I
BK	1982	1	S	1982-05-05	LA14258	O	I
BK	1982	1	S	1982-05-05	LA14259	O	I
BK	1982	1	S	1982-05-05	LA14260	O	I
BK	1982	1	S	1982-05-05	LA14261	O	I
BK	1982	1	S	1982-05-05	LA14263	O	A
BK	1982	1	S	1982-05-05	LA14265	O	I
BK	1982	1	S	1982-05-05	LA14266	O	I
BK	1982	1	S	1982-05-05	LA14268	O	I
BK	1982	1	S	1982-05-06	LA14269	O	A
BK	1982	1	S	1982-05-06	LA14271	O	I
BK	1982	1	S	1982-05-06	LA14272	O	I
BK	1982	1	S	1982-05-06	LA14273	O	I
BK	1982	1	S	1982-05-06	LA14274	O	I
BK	1982	1	S	1982-05-06	LA14275	O	I
BK	1982	1	S	1982-05-06	LA14276	O	I
BK	1982	1	S	1982-05-06	LA14277	O	I
BK	1982	1	S	1982-05-06	LA14282	O	A
BK	1982	1	S	1982-05-06	LA14283	O	I
BK	1982	1	S	1982-05-06	LA14284	O	I
BK	1982	1	S	1982-05-06	LA14285	O	I
BK	1982	1	S	1982-05-06	LA14286	O	I
BK	1982	1	S	1982-05-06	LA14287	O	I
BK	1982	1	S	1982-05-06	LA14288	O	I
BK	1982	1	S	1982-05-06	LA14289	O	I
BK	1982	1	S	1982-05-06	LA14290	O	A
BK	1982	1	S	1982-05-06	LA14291	O	I
BK	1982	1	S	1982-05-06	LA14292	O	I
BK	1982	1	S	1982-05-06	LA14293	O	I
BK	1982	1	S	1982-05-06	LA14294	O	I
BK	1982	1	S	1982-05-06	LA14295	O	I
BK	1982	1	S	1982-05-06	LA14296	O	A
BK	1982	1	S	1982-05-06	LA14297	O	I
BK	1982	1	S	1982-05-06	LA14298	O	I
BK	1982	1	S	1982-05-06	LA14299	O	I
BK	1982	1	S	1982-05-06	LA14300	O	I
BK	1982	1	S	1982-05-06	LA14301	O	A
BK	1982	1	S	1982-05-06	LA14302	O	A
BK	1982	1	S	1982-05-06	LA14303	O	I
BK	1982	1	S	1982-05-06	LA14304	O	I
BK	1982	1	S	1982-05-06	LA14305	O	I
BK	1982	1	S	1982-05-06	LA14308	O	I
BK	1982	1	S	1982-05-06	LA14309	O	A
BK	1982	1	S	1982-05-06	LA14310	O	I
BK	1982	1	S	1982-05-06	LA14312	O	A
BK	1982	1	S	1982-05-06	LA14315	O	I
BK	1982	1	S	1982-05-07	LA14317	O	I
BK	1982	1	S	1982-05-07	LA14318	O	I
BK	1982	1	S	1982-05-07	LA14319	O	I
BK	1982	1	S	1982-05-07	LA14320	O	I
BK	1982	1	S	1982-05-07	LA14321	O	I
BK	1982	1	S	1982-05-07	LA14322	O	I
BK	1982	1	S	1982-05-07	LA14323	O	I
BK	1982	1	S	1982-05-07	LA14324	O	I
BK	1982	1	S	1982-05-07	LA14325	O	I
BK	1982	1	S	1982-05-07	LA14327	O	I
BK	1982	1	S	1982-05-07	LA14328	O	I
BK	1982	1	S	1982-05-07	LA14329	O	I
BK	1982	1	S	1982-05-07	LA14330	O	I
BK	1982	1	S	1982-05-07	LA14331	O	I
BK	1982	1	S	1982-05-07	LA14333	O	I
BK	1982	1	S	1982-05-07	LA14335	O	A
BK	1982	1	S	1982-05-07	LA14339	O	A
BK	1982	1	S	1982-05-07	LA14340	O	I
BK	1982	1	S	1982-05-07	LA14341	O	I
BK	1982	1	S	1982-05-07	LA14342	O	I
BK	1982	1	S	1982-05-07	LA14343	O	I
BK	1982	1	S	1982-05-07	LA14344	O	I
BK	1982	1	S	1982-05-07	LA14345	O	I
BK	1982	1	S	1982-05-07	LA14346	O	A
BK	1982	1	S	1982-05-07	LA14347	O	I
BK	1982	1	S	1982-05-07	LA14348	O	I
BK	1982	1	S	1982-05-07	LA14349	O	I
BK	1982	1	S	1982-05-07	LA14350	O	I
BK	1982	1	S	1982-05-07	LA14352	O	I
BK	1982	1	S	1982-05-07	LA14353	O	I
BK	1982	1	S	1982-05-07	LA14354	O	I
BK	1982	1	S	1982-05-07	LA14355	O	I
BK	1982	1	S	1982-05-07	LA14356	O	I
BK	1982	1	S	1982-05-07	LA14357	O	A
BK	1982	1	S	1982-05-07	LA14358	O	I
BK	1982	1	S	1982-05-07	LA14360	O	I
BK	1982	1	S	1982-05-07	LA14361	O	I
BK	1982	1	S	1982-05-07	LA14362	O	I
BK	1982	1	S	1982-05-07	LA14363	O	I
BK	1982	1	S	1982-05-07	LA14364	O	I
BK	1982	1	S	1982-05-07	LA14365	O	I
BK	1982	1	S	1982-05-07	LA14367	O	A
BK	1982	1	S	1982-05-07	LA14368	O	I
BK	1982	1	S	1982-05-07	LA14369	O	I
BK	1982	1	S	1982-05-07	LA14370	O	I
BK	1982	1	S	1982-05-07	LA14372	O	I
BK	1982	1	S	1982-05-07	LA14373	O	I
BK	1982	1	S	1982-05-07	LA14375	O	I
BK	1982	1	S	1982-05-07	LA14376	O	I
BK	1982	1	S	1982-05-07	LA14377	O	I
BK	1982	1	S	1982-05-07	LA14378	O	I
BK	1982	1	S	1982-05-07	LA14379	O	I
BK	1982	1	S	1982-05-07	LA14380	O	I
BK	1982	1	S	1982-05-07	LA14381	O	I
BK	1982	1	S	1982-05-07	LA14382	O	I
BK	1982	1	S	1982-05-07	LA14383	O	I
BK	1982	1	S	1982-05-07	LA14384	O	I
BK	1982	1	S	1982-05-07	LA14385	O	I
BK	1982	1	S	1982-05-07	LA14387	O	I
BK	1982	1	S	1982-05-07	LA14388	O	I
BK	1982	1	S	1982-05-07	LA14389	O	I
BK	1982	1	S	1982-05-07	LA14390	O	I
BK	1982	1	S	1982-05-07	LA14391	O	I
BK	1982	1	S	1982-05-07	LA14392	O	I
BK	1982	1	S	1982-05-07	LA14393	O	I
BK	1982	1	S	1982-05-07	LA14394	O	I
BK	1982	1	S	1982-05-07	LA14395	O	I
BK	1982	1	S	1982-05-07	LA14396	O	I
BK	1982	1	S	1982-05-07	LA14397	O	I
BK	1982	1	S	1982-05-07	LA14398	O	I
BK	1982	1	S	1982-05-07	LA14399	O	I
BK	1982	1	S	1982-05-07	LA14400	O	I
BK	1982	1	S	1982-05-07	LA14401	O	A
BK	1982	1	S	1982-05-07	LA14403	O	I
BK	1982	1	S	1982-05-08	LA14405	O	I
BK	1982	1	S	1982-05-08	LA14406	O	I
BK	1982	1	S	1982-05-08	LA14407	O	I
BK	1982	1	S	1982-05-08	LA14409	O	I
BK	1982	1	S	1982-05-08	LA14410	O	I
BK	1982	1	S	1982-05-08	LA14411	O	I
BK	1982	1	S	1982-05-08	LA14412	O	I
BK	1982	1	S	1982-05-08	LA14414	O	I
BK	1982	1	S	1982-05-08	LA14415	O	I
BK	1982	1	S	1982-05-08	LA14417	O	I
BK	1982	1	S	1982-05-08	LA14419	O	I
BK	1982	1	S	1982-05-08	LA14420	O	I
BK	1982	1	S	1982-05-08	LA14421	O	I
BK	1982	1	S	1982-05-08	LA14422	O	I
BK	1982	1	S	1982-05-08	LA14423	O	I
BK	1982	1	S	1982-05-08	LA14424	O	I
BK	1982	1	S	1982-05-08	LA14425	O	I
BK	1982	1	S	1982-05-08	LA14426	O	I
BK	1982	1	S	1982-05-08	LA14427	O	I
BK	1982	1	S	1982-05-08	LA14428	O	I
BK	1982	1	S	1982-05-08	LA14429	O	I
BK	1982	1	S	1982-05-08	LA14430	O	A
BK	1982	1	S	1982-05-08	LA14433	O	I
BK	1982	1	S	1982-05-08	LA14436	O	I
BK	1982	1	S	1982-05-08	LA14438	O	I
BK	1982	1	S	1982-05-08	LA14439	O	I
BK	1982	1	S	1982-05-08	LA14440	O	I
BK	1982	1	S	1982-05-08	LA14441	O	I
BK	1982	1	S	1982-05-08	LA14442	O	I
BK	1982	1	S	1982-05-08	LA14443	O	I
BK	1982	1	S	1982-05-08	LA14446	O	I
BK	1982	1	S	1982-05-08	LA14447	O	I
BK	1982	1	S	1982-05-08	LA14448	O	I
BK	1982	1	S	1982-05-08	LA14449	O	A
BK	1982	1	S	1982-05-08	LA14451	O	I
BK	1982	1	S	1982-05-08	LA14452	O	I
BK	1982	1	S	1982-05-08	LA14454	O	I
BK	1982	1	S	1982-05-08	LA14455	O	A
BK	1982	1	S	1982-05-08	LA14456	O	I
BK	1982	1	S	1982-05-08	LA14457	O	I
BK	1982	1	S	1982-05-08	LA14461	O	I
BK	1982	1	S	1982-05-09	LA14462	O	I
BK	1982	1	S	1982-05-09	LA14464	O	I
BK	1982	1	S	1982-05-09	LA14465	O	I
BK	1982	1	S	1982-05-09	LA14466	O	I
BK	1982	1	S	1982-05-09	LA14467	O	I
BK	1982	1	S	1982-05-09	LA14468	O	I
BK	1982	1	S	1982-05-09	LA14469	O	I
BK	1982	1	S	1982-05-09	LA14470	O	I
BK	1982	1	S	1982-05-09	LA14471	O	I
BK	1982	1	S	1982-05-09	LA14472	O	I
BK	1982	1	S	1982-05-09	LA14473	O	I
BK	1982	1	S	1982-05-09	LA14482	O	A
BK	1982	1	S	1982-05-09	LA14483	O	A
BK	1982	1	S	1982-05-09	LA14484	O	A
BK	1982	1	S	1982-05-09	LA14486	O	I
BK	1982	1	S	1982-05-09	LA14487	O	I
BK	1982	1	S	1982-05-09	LA14488	O	I
BK	1982	1	S	1982-05-09	LA14489	O	I
BK	1982	1	S	1982-05-09	LA14490	O	I
BK	1982	1	S	1982-05-09	LA14491	O	I
BK	1982	1	S	1982-05-09	LA14492	O	I
BK	1982	1	S	1982-05-09	LA14493	O	I
BK	1982	1	S	1982-05-09	LA14494	O	I
BK	1982	1	S	1982-05-09	LA14495	O	I
BK	1982	1	S	1982-05-09	LA14496	O	I
BK	1982	1	S	1982-05-09	LA14497	O	I
BK	1982	1	S	1982-05-09	LA14498	O	A
BK	1982	1	S	1982-05-09	LA14499	O	I
BK	1982	1	S	1982-05-09	LA14500	O	I
BK	1982	1	S	1982-05-09	LA14501	O	I
BK	1982	1	S	1982-05-09	LA14502	O	I
BK	1982	1	S	1982-05-09	LA14504	O	I
BK	1982	1	S	1982-05-09	LA14505	O	I
BK	1982	1	S	1982-05-09	LA14506	O	I
BK	1982	1	S	1982-05-09	LA14508	O	A
BK	1982	1	S	1982-05-09	LA14509	O	I
BK	1982	1	S	1982-05-09	LA14510	O	I
BK	1982	1	S	1982-05-09	LA14511	O	I
BK	1982	1	S	1982-05-09	LA14512	O	I
BK	1982	1	S	1982-05-09	LA14513	O	I
BK	1982	1	S	1982-05-10	LA14517	O	I
BK	1982	1	S	1982-05-10	LA14518	O	I
BK	1982	1	S	1982-05-10	LA14519	O	I
BK	1982	1	S	1982-05-10	LA14520	O	A
BK	1982	1	S	1982-05-10	LA14521	O	I
BK	1982	1	S	1982-05-10	LA14522	O	I
BK	1982	1	S	1982-05-10	LA14524	O	I
BK	1982	1	S	1982-05-10	LA14525	O	I
BK	1982	1	S	1982-05-10	LA14526	O	I
BK	1982	1	S	1982-05-10	LA14527	O	I
BK	1982	1	S	1982-05-10	LA14529	O	I
BK	1982	1	S	1982-05-10	LA14530	O	I
BK	1982	1	S	1982-05-10	LA14531	O	I
BK	1982	1	S	1982-05-10	LA14532	O	I
BK	1982	1	S	1982-05-11	LA14533	O	I
BK	1982	1	S	1982-05-11	LA14534	O	I
BK	1982	1	S	1982-05-11	LA14535	O	I
BK	1982	1	S	1982-05-11	LA14536	O	I
BK	1982	1	S	1982-05-11	LA14537	O	I
BK	1982	1	S	1982-05-11	LA14538	O	A
BK	1982	1	S	1982-05-11	LA14540	O	I
BK	1982	1	S	1982-05-11	LA14543	O	I
BK	1982	1	S	1982-05-11	LA14544	O	I
BK	1982	1	S	1982-05-11	LA14545	O	I
BK	1982	1	S	1982-05-11	LA14546	O	I
BK	1982	1	S	1982-05-11	LA14547	O	I
BK	1982	1	S	1982-05-11	LA14548	O	A
BK	1982	1	S	1982-05-11	LA14549	O	I
BK	1982	1	S	1982-05-11	LA14550	O	A
BK	1982	1	S	1982-05-12	LA14552	O	I
BK	1982	1	S	1982-05-12	LA14553	O	I
BK	1982	1	S	1982-05-12	LA14554	O	A
BK	1982	1	S	1982-05-12	LA14555	O	I
BK	1982	1	S	1982-05-12	LA14556	O	I
BK	1982	1	S	1982-05-13	LA14557	O	I
BK	1982	1	S	1982-05-13	LA14558	O	I
BK	1982	1	S	1982-05-13	LA14559	O	A
BK	1982	1	S	1982-05-13	LA14560	O	I
BK	1982	1	S	1982-05-13	LA14561	O	I
BK	1982	1	S	1982-05-13	LA14562	O	A
BK	1982	1	S	1982-05-13	LA14563	O	I
BK	1982	1	S	1982-05-13	LA14564	O	I
BK	1982	1	S	1982-05-13	LA14565	O	I
BK	1982	1	S	1982-05-13	LA14566	O	I
BK	1982	1	S	1982-05-14	LA14570	O	I
BK	1982	1	S	1982-05-14	LA14571	O	I
BK	1982	1	S	1982-05-14	LA14572	O	I
BK	1982	1	S	1982-05-14	LA14573	O	I
BK	1982	1	S	1982-05-14	LA14574	O	I
BK	1982	1	S	1982-05-14	LA14575	O	I
BK	1982	1	S	1982-05-14	LA14576	O	I
BK	1982	1	S	1982-05-14	LA14577	O	I
BK	1982	1	S	1982-05-14	LA14578	O	I
BK	1982	1	S	1982-05-14	LA14579	O	I
BK	1982	1	S	1982-05-14	LA14580	O	I
BK	1982	1	S	1982-05-14	LA14581	O	I
BK	1982	1	S	1982-05-14	LA14582	O	I
BK	1982	1	S	1982-05-14	LA14583	O	I
BK	1982	1	S	1982-05-14	LA14584	O	I
BK	1982	1	S	1982-05-14	LA14585	O	I
BK	1982	1	S	1982-05-14	LA14586	O	I
BK	1982	1	S	1982-05-14	LA14587	O	I
BK	1982	1	S	1982-05-14	LA14595	O	I
BK	1982	1	S	1982-05-14	LA14596	O	I
BK	1982	1	S	1982-05-14	LA14597	O	I
BK	1982	1	S	1982-05-14	LA14598	O	I
BK	1982	1	S	1982-05-14	LA14599	O	I
BK	1982	1	S	1982-05-14	LA14600	O	A
BK	1982	1	S	1982-05-15	LA14603	O	I
BK	1982	1	S	1982-05-15	LA14604	O	I
BK	1982	1	S	1982-05-15	LA14605	O	I
BK	1982	1	S	1982-05-15	LA14606	O	I
BK	1982	1	S	1982-05-15	LA14607	O	A
BK	1982	1	S	1982-05-15	LA14608	O	I
BK	1982	1	S	1982-05-15	LA14609	O	A
BK	1982	1	S	1982-05-15	LA14610	O	I
BK	1982	1	S	1982-05-15	LA14611	O	I
BK	1982	1	S	1982-05-15	LA14612	O	I
BK	1982	1	S	1982-05-15	LA14613	O	I
BK	1982	1	S	1982-05-15	LA14614	O	I
BK	1982	1	S	1982-05-15	LA14615	O	I
BK	1982	1	S	1982-05-15	LA14616	O	I
BK	1982	1	S	1982-05-15	LA14617	O	I
BK	1982	1	S	1982-05-15	LA14618	O	I
BK	1982	1	S	1982-05-15	LA14619	O	I
BK	1982	1	S	1982-05-15	LA14620	O	I
BK	1982	1	S	1982-05-15	LA14621	O	I
BK	1982	1	S	1982-05-15	LA14622	O	I
BK	1982	1	S	1982-05-15	LA14623	O	I
BK	1982	1	S	1982-05-15	LA14624	O	I
BK	1982	1	S	1982-05-15	LA14625	O	I
BK	1982	1	S	1982-05-15	LA14629	O	I
BK	1982	1	S	1982-05-15	LA14630	O	I
BK	1982	1	S	1982-05-15	LA14632	O	I
BK	1982	1	S	1982-05-15	LA14633	O	I
BK	1982	1	S	1982-05-15	LA14634	O	I
BK	1982	1	S	1982-05-15	LA14635	O	I
BK	1982	1	S	1982-05-15	LA14637	O	I
BK	1982	1	S	1982-05-15	LA14638	O	I
BK	1982	1	S	1982-05-15	LA14639	O	I
BK	1982	1	S	1982-05-15	LA14640	O	I
BK	1982	1	S	1982-05-15	LA14641	O	I
BK	1982	1	S	1982-05-15	LA14642	O	I
BK	1982	1	S	1982-05-15	LA14643	O	I
BK	1982	1	S	1982-05-15	LA14644	O	I
BK	1982	1	S	1982-05-15	LA14645	O	I
BK	1982	1	S	1982-05-15	LA14646	O	I
BK	1982	1	S	1982-05-15	LA14647	O	I
BK	1982	1	S	1982-05-15	LA14648	O	I
BK	1982	1	S	1982-05-15	LA14649	O	I
BK	1982	1	S	1982-05-15	LA14650	O	A
BK	1982	1	S	1982-05-15	LA14651	O	I
BK	1982	1	S	1982-05-15	LA14652	O	I
BK	1982	1	S	1982-05-15	LA14653	O	I
BK	1982	1	S	1982-05-15	LA14654	O	I
BK	1982	1	S	1982-05-15	LA14655	O	I
BK	1982	1	S	1982-05-15	LA14669	O	I
BK	1982	1	S	1982-05-15	LA14670	O	I
BK	1982	1	S	1982-05-15	LA14671	O	I
BK	1982	1	S	1982-05-15	LA14672	O	I
BK	1982	1	S	1982-05-15	LA14673	O	I
BK	1982	1	S	1982-05-15	LA14674	O	I
BK	1982	1	S	1982-05-15	LA14675	O	I
BK	1982	1	S	1982-05-15	LA14676	O	I
BK	1982	1	S	1982-05-15	LA14677	O	I
BK	1982	1	S	1982-05-15	LA14678	O	I
BK	1982	1	S	1982-05-15	LA14679	O	I
BK	1982	1	S	1982-05-15	LA14680	O	I
BK	1982	1	S	1982-05-15	LA14683	O	I
BK	1982	1	S	1982-05-15	LA14684	O	I
BK	1982	1	S	1982-05-15	LA14685	O	A
BK	1982	1	S	1982-05-15	LA14686	O	I
BK	1982	1	S	1982-05-15	LA14687	O	I
BK	1982	1	S	1982-05-16	LA14692	O	I
BK	1982	1	S	1982-05-16	LA14693	O	I
BK	1982	1	S	1982-05-16	LA14694	O	I
BK	1982	1	S	1982-05-16	LA14695	O	I
BK	1982	1	S	1982-05-16	LA14696	O	I
BK	1982	1	S	1982-05-16	LA14697	O	I
BK	1982	1	S	1982-05-16	LA14698	O	I
BK	1982	1	S	1982-05-16	LA14699	O	I
BK	1982	1	S	1982-05-16	LA14700	O	I
BK	1982	1	S	1982-05-16	LA14701	O	I
BK	1982	1	S	1982-05-16	LA14702	O	I
BK	1982	1	S	1982-05-16	LA14703	O	I
BK	1982	1	S	1982-05-16	LA14704	O	I
BK	1983	2	S	1983-04-11	LA71061	O	N
BK	1983	2	S	1983-04-16	LA71144	O	A
BK	1983	2	S	1983-04-17	LA71190	O	A
BK	1983	2	S	1983-04-17	LA71193	O	I
BK	1983	2	S	1983-04-17	LA71194	O	I
BK	1983	2	S	1983-04-17	LA71195	O	A
BK	1983	2	S	1983-04-17	LA71196	O	A
BK	1983	2	S	1983-04-17	LA71200	O	A
BK	1983	2	S	1983-04-17	LA71201	O	A
BK	1983	2	S	1983-04-17	LA71202	O	A
BK	1983	2	S	1983-04-17	LA71203	O	A
BK	1983	2	S	1983-04-17	LA71205	O	A
BK	1983	2	S	1983-04-17	LA71206	O	I
BK	1983	2	S	1983-04-17	LA71287	O	I
BK	1983	2	S	1983-04-17	LA71306	O	A
BK	1983	2	S	1983-04-17	LA71307	O	A
BK	1983	2	S	1983-04-18	LA71337	O	I
BK	1983	2	S	1983-04-18	LA71338	O	A
BK	1983	2	S	1983-04-18	LA71339	O	I
BK	1983	2	S	1983-04-18	LA71340	O	A
BK	1983	2	S	1983-04-18	LA71341	O	A
BK	1983	2	S	1983-04-18	LA71342	O	I
BK	1983	2	S	1983-04-18	LA71373	O	I
BK	1983	2	S	1983-04-18	LA71374	O	A
BK	1983	2	S	1983-04-18	LA71375	O	I
BK	1983	2	S	1983-04-18	LA71376	O	I
BK	1983	2	S	1983-04-19	LA71432	O	I
BK	1983	2	S	1983-04-19	LA71433	O	I
BK	1983	2	S	1983-04-19	LA71434	O	I
BK	1983	2	S	1983-04-19	LA71435	O	I
BK	1983	2	S	1983-04-19	LA71479	O	A
BK	1983	2	S	1983-04-20	LA71482	O	A
BK	1983	2	S	1983-04-20	LA71483	O	N
BK	1983	2	S	1983-04-20	LA71484	O	I
BK	1983	2	S	1983-04-20	LA71488	O	I
BK	1983	2	S	1983-04-20	LA71489	O	I
BK	1983	2	S	1983-04-20	LA71490	O	I
BK	1983	2	S	1983-04-20	LA71491	O	I
BK	1983	2	S	1983-04-20	LA71492	O	A
BK	1983	2	S	1983-04-20	LA71501	O	I
BK	1983	2	S	1983-04-20	LA71502	O	N
BK	1983	2	S	1983-04-20	LA71504	O	I
BK	1983	2	S	1983-04-20	LA71505	O	A
BK	1983	2	S	1983-04-20	LA71512	O	I
BK	1983	2	S	1983-04-20	LA71513	O	I
BK	1983	2	S	1983-04-20	LA71515	O	A
BK	1983	2	S	1983-04-20	LA71522	O	I
BK	1983	2	S	1983-04-21	LA71525	O	A
BK	1983	2	S	1983-04-21	LA71526	O	I
BK	1983	2	S	1983-04-21	LA71527	O	I
BK	1983	2	S	1983-04-21	LA71528	O	I
BK	1983	2	S	1983-04-21	LA14461	C	A
BK	1983	2	S	1983-04-21	LA71536	O	A
BK	1983	2	S	1983-04-21	LA71547	O	I
BK	1983	2	S	1983-04-21	LA71548	O	A
BK	1983	2	S	1983-04-21	LA14197	C	A
BK	1983	2	S	1983-04-22	LA71553	O	A
BK	1983	2	S	1983-04-22	LA71554	O	A
BK	1983	2	S	1983-04-22	LA71555	O	I
BK	1983	2	S	1983-04-22	LA71556	O	I
BK	1983	2	S	1983-04-22	LA71557	O	A
BK	1983	2	S	1983-04-22	LA71558	O	A
BK	1983	2	S	1983-04-22	LA71559	O	I
BK	1983	2	S	1983-04-22	LA71560	O	I
BK	1983	2	S	1983-04-22	LA71563	O	A
BK	1983	2	S	1983-04-22	LA71564	O	A
BK	1983	2	S	1983-04-22	LA71565	O	I
BK	1983	2	S	1983-04-22	LA71566	O	I
BK	1983	2	S	1983-04-22	LA71571	O	A
BK	1983	2	S	1983-04-22	LA71572	O	I
BK	1983	2	S	1983-04-22	LA71575	O	I
BK	1983	2	S	1983-04-22	LA71576	O	A
BK	1983	2	S	1983-04-22	LA71577	O	I
BK	1983	2	S	1983-04-22	LA71580	O	A
BK	1983	2	S	1983-04-23	LA71582	O	A
BK	1983	2	S	1983-04-24	LA71590	O	A
BK	1983	2	S	1983-04-24	LA71591	O	A
BK	1983	2	S	1983-04-24	LA71592	O	I
BK	1983	2	S	1983-04-24	LA71593	O	A
BK	1983	2	S	1983-04-24	LA71595	O	A
BK	1983	2	S	1983-04-24	LA71597	O	I
BK	1983	2	S	1983-04-24	LA71598	O	A
BK	1983	2	S	1983-04-24	LA71599	O	I
BK	1983	2	S	1983-04-24	LA71603	O	A
BK	1983	2	S	1983-04-24	LA71604	O	A
BK	1983	2	S	1983-04-24	LA71605	O	A
BK	1983	2	S	1983-04-24	LA71607	O	A
BK	1983	2	S	1983-04-24	LA71608	O	I
BK	1983	2	S	1983-04-24	LA71610	O	A
BK	1983	2	S	1983-04-24	LA71613	O	A
BK	1983	2	S	1983-04-24	LA71615	O	A
BK	1983	2	S	1983-04-24	LA71616	O	A
BK	1983	2	S	1983-04-24	LA71617	O	A
BK	1983	2	S	1983-04-24	LA71620	O	I
BK	1983	2	S	1983-04-24	LA71621	O	A
BK	1983	2	S	1983-04-24	LA71622	O	A
BK	1983	2	S	1983-04-24	LA71626	O	I
BK	1983	2	S	1983-04-25	LA71630	O	A
BK	1983	2	S	1983-04-25	LA71634	O	A
BK	1983	2	S	1983-04-25	LA71635	O	I
BK	1983	2	S	1983-04-25	LA71643	O	I
BK	1983	2	S	1983-04-25	LA71644	O	I
BK	1983	2	S	1983-04-26	LA71646	O	A
BK	1983	2	S	1983-04-26	LA71648	O	A
BK	1983	2	S	1983-04-26	LA71649	O	I
BK	1983	2	S	1983-04-26	LA71650	O	I
BK	1983	2	S	1983-04-26	LA71651	O	A
BK	1983	2	S	1983-04-26	LA71652	O	I
BK	1983	2	S	1983-04-26	LA71654	O	A
BK	1983	2	S	1983-04-26	LA71656	O	I
BK	1983	2	S	1983-04-26	LA71659	O	A
BK	1983	2	S	1983-04-26	LA71660	O	I
BK	1983	2	S	1983-04-26	LA71663	O	A
BK	1983	2	S	1983-04-27	LA71668	O	A
BK	1983	2	S	1983-04-27	LA71669	O	I
BK	1983	2	S	1983-04-27	LA71670	O	A
BK	1983	2	S	1983-04-27	LA71671	O	I
BK	1983	2	S	1983-04-27	LA71672	O	A
BK	1983	2	S	1983-04-27	LA71673	O	A
BK	1983	2	S	1983-04-27	LA71676	O	A
BK	1983	2	S	1983-04-27	LA71677	O	A
BK	1983	2	S	1983-04-27	LA71684	O	A
BK	1983	2	S	1983-04-27	LA71685	O	I
BK	1983	2	S	1983-04-27	LA71687	O	I
BK	1983	2	S	1983-04-27	LA71689	O	I
BK	1983	2	S	1983-04-27	LA71691	O	I
BK	1983	2	S	1983-04-27	LA71693	O	I
BK	1983	2	S	1983-04-27	LA71694	O	A
BK	1983	2	S	1983-04-27	LA71695	O	A
BK	1983	2	S	1983-04-27	LA71696	O	I
BK	1983	2	S	1983-04-27	LA71697	O	A
BK	1983	2	S	1983-04-27	LA71698	O	A
BK	1983	2	S	1983-04-27	LA71699	O	N
BK	1983	2	S	1983-04-28	LA14201	C	N
BK	1983	2	S	1983-04-28	LA71700	O	I
BK	1983	2	S	1983-04-28	LA71702	O	I
BK	1983	2	S	1983-04-28	LA71703	O	A
BK	1983	2	S	1983-04-28	LA71704	O	A
BK	1983	2	S	1983-04-28	LA71705	O	A
BK	1983	2	S	1983-04-28	LA71706	O	A
BK	1983	2	S	1983-04-28	LA71707	O	A
BK	1983	2	S	1983-04-28	LA71708	O	I
BK	1983	2	S	1983-04-28	LA71709	O	A
BK	1983	2	S	1983-04-28	LA71710	O	A
BK	1983	2	S	1983-04-28	LA71714	O	A
BK	1983	2	S	1983-04-28	LA71715	O	A
BK	1983	2	S	1983-04-28	LA71716	O	A
BK	1983	2	S	1983-04-28	LA71717	O	A
BK	1983	2	S	1983-04-28	LA71719	O	A
BK	1983	2	S	1983-04-28	LA71720	O	I
BK	1983	2	S	1983-04-28	LA71721	O	A
BK	1983	2	S	1983-04-28	LA71722	O	A
BK	1983	2	S	1983-04-28	LA71723	O	A
BK	1983	2	S	1983-04-28	LA71725	O	A
BK	1983	2	S	1983-04-28	LA71726	O	A
BK	1983	2	S	1983-04-28	LA71727	O	A
BK	1983	2	S	1983-04-28	LA71729	O	A
BK	1983	2	S	1983-04-28	LA71731	O	A
BK	1983	2	S	1983-04-28	LA71733	O	A
BK	1983	2	S	1983-04-28	LA71734	O	I
BK	1983	2	S	1983-04-28	LA71735	O	A
BK	1983	2	S	1983-04-29	LA71737	O	I
BK	1983	2	S	1983-04-29	LA71738	O	I
BK	1983	2	S	1983-04-29	LA71739	O	A
BK	1983	2	S	1983-04-29	LA71740	O	A
BK	1983	2	S	1983-04-29	LA71741	O	A
BK	1983	2	S	1983-04-29	LA71742	O	I
BK	1983	2	S	1983-04-29	LA71743	O	A
BK	1983	2	S	1983-04-29	LA71744	O	A
BK	1983	2	S	1983-04-29	LA71745	O	A
BK	1983	2	S	1983-04-29	LA71746	O	A
BK	1983	2	S	1983-04-29	LA71747	O	A
BK	1983	2	S	1983-04-29	LA71748	O	A
BK	1983	2	S	1983-04-29	LA71749	O	A
BK	1983	2	S	1983-04-29	LA71750	O	A
BK	1983	2	S	1983-04-29	LA71751	O	A
BK	1983	2	S	1983-04-29	LA71752	O	A
BK	1983	2	S	1983-04-29	LA71753	O	A
BK	1983	2	S	1983-04-29	LA71754	O	A
BK	1983	2	S	1983-04-29	LA71755	O	A
BK	1983	2	S	1983-04-29	LA71761	O	A
BK	1983	2	S	1983-04-29	LA71762	O	A
BK	1983	2	S	1983-04-29	LA71763	O	A
BK	1983	2	S	1983-04-29	LA71764	O	A
BK	1983	2	S	1983-04-29	LA71765	O	A
BK	1983	2	S	1983-04-29	LA71772	O	I
BK	1983	2	S	1983-04-29	LA71773	O	A
BK	1983	2	S	1983-04-29	LA71775	O	A
BK	1983	2	S	1983-04-29	LA71776	O	I
BK	1983	2	S	1983-04-29	LA71777	O	A
BK	1983	2	S	1983-04-29	LA71778	O	I
BK	1983	2	S	1983-04-29	LA71779	O	A
BK	1983	2	S	1983-04-29	LA71780	O	A
BK	1983	2	S	1983-04-29	LA71781	O	A
BK	1983	2	S	1983-04-29	LA71782	O	A
BK	1983	2	S	1983-04-29	LA71783	O	A
BK	1983	2	S	1983-04-29	LA71789	O	I
BK	1983	2	S	1983-04-29	LA14201	C	N
BK	1983	2	S	1983-04-29	LA71790	O	A
BK	1983	2	S	1983-04-29	LA71791	O	N
BK	1983	2	S	1983-04-29	LA71792	O	I
BK	1983	2	S	1983-04-30	LA71794	O	A
BK	1983	2	S	1983-04-30	LA71795	O	N
BK	1983	2	S	1983-04-30	LA71796	O	I
BK	1983	2	S	1983-04-30	LA71797	O	A
BK	1983	2	S	1983-04-30	LA71799	O	A
BK	1983	2	S	1983-04-30	LA13591	C	A
BK	1983	2	S	1983-04-30	LA71801	O	A
BK	1983	2	S	1983-05-01	LA71803	O	A
BK	1983	2	S	1983-05-01	LA71804	O	A
BK	1983	2	S	1983-05-01	LA71805	O	A
BK	1983	2	S	1983-05-01	LA71806	O	A
BK	1983	2	S	1983-05-01	LA71807	O	A
BK	1983	2	S	1983-05-01	LA71808	O	A
BK	1983	2	S	1983-05-01	LA71809	O	A
BK	1983	2	S	1983-05-01	LA71810	O	A
BK	1983	2	S	1983-05-01	LA71811	O	A
BK	1983	2	S	1983-05-01	LA71813	O	A
BK	1983	2	S	1983-05-01	LA71817	O	A
BK	1983	2	S	1983-05-01	LA71818	O	A
BK	1983	2	S	1983-05-01	LA71819	O	A
BK	1983	2	S	1983-05-01	LA71820	O	A
BK	1983	2	S	1983-05-01	LA71821	O	A
BK	1983	2	S	1983-05-01	LA71822	O	A
BK	1983	2	S	1983-05-02	LA71823	O	I
BK	1983	2	S	1983-05-02	LA71824	O	I
BK	1983	2	S	1983-05-02	LA71825	O	A
BK	1983	2	S	1983-05-02	LA71826	O	A
BK	1983	2	S	1983-05-02	LA71827	O	A
BK	1983	2	S	1983-05-02	LA71828	O	A
BK	1983	2	S	1983-05-02	LA71829	O	A
BK	1983	2	S	1983-05-02	LA71830	O	I
BK	1983	2	S	1983-05-02	LA71831	O	A
BK	1983	2	S	1983-05-02	LA71832	O	A
BK	1983	2	S	1983-05-02	LA71833	O	A
BK	1983	2	S	1983-05-02	LA71834	O	A
BK	1983	2	S	1983-05-02	LA71835	O	A
BK	1983	2	S	1983-05-03	LA71836	O	A
BK	1983	2	S	1983-05-03	LA71837	O	A
BK	1983	2	S	1983-05-03	LA71838	O	A
BK	1983	2	S	1983-05-03	LA71839	O	A
BK	1983	2	S	1983-05-03	LA71840	O	A
BK	1983	2	S	1983-05-03	LA71842	O	A
BK	1983	2	S	1983-05-03	LA71843	O	A
BK	1983	2	S	1983-05-03	LA71844	O	A
BK	1983	2	S	1983-05-03	LA71845	O	A
BK	1983	2	S	1983-05-03	LA71846	O	A
BK	1983	2	S	1983-05-03	LA71847	O	A
BK	1983	2	S	1983-05-03	LA71848	O	A
BK	1983	2	S	1983-05-03	LA71849	O	A
BK	1983	2	S	1983-05-03	LA71850	O	A
BK	1983	2	S	1983-05-03	LA71852	O	A
BK	1983	2	S	1983-05-03	LA71854	O	A
BK	1983	2	S	1983-05-03	LA71855	O	A
BK	1983	2	S	1983-05-03	LA71856	O	A
BK	1983	2	S	1983-05-03	LA71857	O	A
BK	1983	2	S	1983-05-03	LA71858	O	I
BK	1983	2	S	1983-05-03	LA71859	O	A
BK	1983	2	S	1983-05-04	LA71860	O	A
BK	1983	2	S	1983-05-04	LA71861	O	A
BK	1983	2	S	1983-05-04	LA71862	O	A
BK	1983	2	S	1983-05-04	LA71863	O	A
BK	1983	2	S	1983-05-04	LA71864	O	A
BK	1983	2	S	1983-05-04	LA71865	O	A
BK	1983	2	S	1983-05-04	LA71866	O	A
BK	1983	2	S	1983-05-04	LA71867	O	A
BK	1983	2	S	1983-05-04	LA71868	O	A
BK	1983	2	S	1983-05-04	LA71869	O	A
BK	1983	2	S	1983-05-04	LA71870	O	A
BK	1983	2	S	1983-05-04	LA71871	O	A
BK	1983	2	S	1983-05-04	LA71872	O	A
BK	1983	2	S	1983-05-04	LA71873	O	A
BK	1983	2	S	1983-05-04	LA71874	O	I
BK	1983	2	S	1983-05-04	MA97664	C	A
BK	1983	2	S	1983-05-04	LA71878	O	A
BK	1983	2	S	1983-05-04	LA71879	O	A
BK	1983	2	S	1983-05-04	LA71880	O	I
BK	1983	2	S	1983-05-04	LA71881	O	A
BK	1983	2	S	1983-05-04	LA71882	O	A
BK	1983	2	S	1983-05-04	LA71883	O	A
BK	1983	2	S	1983-05-04	LA71884	O	A
BK	1983	2	S	1983-05-04	LA71885	O	I
BK	1983	2	S	1983-05-04	LA71886	O	A
BK	1983	2	S	1983-05-04	LA71887	O	A
BK	1983	2	S	1983-05-04	LA71888	O	A
BK	1983	2	S	1983-05-04	LA71889	O	I
BK	1983	2	S	1983-05-04	LA71890	O	I
BK	1983	2	S	1983-05-04	LA71891	O	A
BK	1983	2	S	1983-05-04	LA71892	O	A
BK	1983	2	S	1983-05-04	LA71893	O	A
BK	1983	2	S	1983-05-04	LA71894	O	A
BK	1983	2	S	1983-05-04	LA71895	O	A
BK	1983	2	S	1983-05-04	LA71896	O	A
BK	1983	2	S	1983-05-04	LA71897	O	A
BK	1983	2	S	1983-05-04	LA71898	O	A
BK	1983	2	S	1983-05-04	LA71899	O	A
BK	1983	2	S	1983-05-04	LA71902	O	A
BK	1983	2	S	1983-05-04	LA71903	O	A
BK	1983	2	S	1983-05-04	LA71904	O	A
BK	1983	2	S	1983-05-04	LA71905	O	I
BK	1983	2	S	1983-05-04	LA71906	O	A
BK	1983	2	S	1983-05-04	LA71907	O	A
BK	1983	2	S	1983-05-04	LA71908	O	A
BK	1983	2	S	1983-05-04	LA71909	O	I
BK	1983	2	S	1983-05-04	LA71910	O	A
BK	1983	2	S	1983-05-04	LA71911	O	A
BK	1983	2	S	1983-05-04	LA71912	O	I
BK	1983	2	S	1983-05-04	LA71913	O	A
BK	1983	2	S	1983-05-04	LA71914	O	A
BK	1983	2	S	1983-05-04	LA71915	O	A
BK	1983	2	S	1983-05-04	LA71916	O	A
BK	1983	2	S	1983-05-04	LA71917	O	I
BK	1983	2	S	1983-05-04	LA71918	O	I
BK	1983	2	S	1983-05-04	LA71919	O	A
BK	1983	2	S	1983-05-04	LA71920	O	A
BK	1983	2	S	1983-05-04	LA71921	O	A
BK	1983	2	S	1983-05-04	LA71922	O	A
BK	1983	2	S	1983-05-04	LA71923	O	A
BK	1983	2	S	1983-05-04	LA71924	O	I
BK	1983	2	S	1983-05-04	LA71925	O	I
BK	1983	2	S	1983-05-04	LA71926	O	I
BK	1983	2	S	1983-05-04	LA71927	O	A
BK	1983	2	S	1983-05-04	LA71928	O	I
BK	1983	2	S	1983-05-04	LA71929	O	I
BK	1983	2	S	1983-05-04	LA71930	O	A
BK	1983	2	S	1983-05-04	LA71933	O	A
BK	1983	2	S	1983-05-04	LA71934	O	A
BK	1983	2	S	1983-05-04	LA71935	O	A
BK	1983	2	S	1983-05-04	LA71936	O	I
BK	1983	2	S	1983-05-04	LA71937	O	I
BK	1983	2	S	1983-05-04	LA71938	O	A
BK	1983	2	S	1983-05-04	LA71939	O	A
BK	1983	2	S	1983-05-04	LA71940	O	I
BK	1983	2	S	1983-05-04	LA71942	O	A
BK	1983	2	S	1983-05-04	LA71943	O	A
BK	1983	2	S	1983-05-04	LA71944	O	A
BK	1983	2	S	1983-05-04	LA71945	O	A
BK	1983	2	S	1983-05-04	LA71946	O	A
BK	1983	2	S	1983-05-04	LA71947	O	A
BK	1983	2	S	1983-05-04	LA71948	O	A
BK	1983	2	S	1983-05-04	LA71949	O	I
BK	1983	2	S	1983-05-04	LA71950	O	I
BK	1983	2	S	1983-05-04	LA71951	O	A
BK	1983	2	S	1983-05-04	LA71952	O	A
BK	1983	2	S	1983-05-04	LA71954	O	A
BK	1983	2	S	1983-05-04	LA71955	O	A
BK	1983	2	S	1983-05-04	LA71956	O	A
BK	1983	2	S	1983-05-04	LA71957	O	A
BK	1983	2	S	1983-05-04	LA71958	O	A
BK	1983	2	S	1983-05-04	LA71959	O	I
BK	1983	2	S	1983-05-04	LA71961	O	A
BK	1983	2	S	1983-05-04	LA71962	O	A
BK	1983	2	S	1983-05-04	LA71963	O	I
BK	1983	2	S	1983-05-04	LA71964	O	A
BK	1983	2	S	1983-05-04	LA71966	O	A
BK	1983	2	S	1983-05-04	LA71967	O	A
BK	1983	2	S	1983-05-04	LA71968	O	I
BK	1983	2	S	1983-05-04	LA71969	O	A
BK	1983	2	S	1983-05-04	LA71970	O	A
BK	1983	2	S	1983-05-05	LA71975	O	A
BK	1983	2	S	1983-05-05	MA97664	C	A
BK	1983	2	S	1983-05-05	LA71976	O	A
BK	1983	2	S	1983-05-05	LA49079	C	A
BK	1983	2	S	1983-05-05	LA71977	O	A
BK	1983	2	S	1983-05-05	LA71978	O	A
BK	1983	2	S	1983-05-05	LA71979	O	A
BK	1983	2	S	1983-05-05	LA71980	O	A
BK	1983	2	S	1983-05-05	LA71981	O	A
BK	1983	2	S	1983-05-05	LA71982	O	A
BK	1983	2	S	1983-05-05	LA71983	O	I
BK	1983	2	S	1983-05-05	LA71984	O	A
BK	1983	2	S	1983-05-05	LA71985	O	A
BK	1983	2	S	1983-05-05	LA71986	O	A
BK	1983	2	S	1983-05-05	LA71987	O	A
BK	1983	2	S	1983-05-05	LA71988	O	A
BK	1983	2	S	1983-05-05	LA71989	O	A
BK	1983	2	S	1983-05-05	LA71991	O	A
BK	1983	2	S	1983-05-05	LA71992	O	I
BK	1983	2	S	1983-05-06	LA71994	O	A
BK	1983	2	S	1983-05-06	LA71995	O	A
BK	1983	2	S	1983-05-06	LA71996	O	A
BK	1983	2	S	1983-05-06	LA71997	O	A
BK	1983	2	S	1983-05-06	LA71998	O	A
BK	1983	2	S	1983-05-06	LA71999	O	A
BK	1983	2	S	1983-05-06	MA97664	C	A
BK	1983	2	S	1983-05-06	LA72000	O	A
BK	1983	2	S	1983-05-06	LA72001	O	A
BK	1983	2	S	1983-05-07	MA97664	C	L
BK	1983	2	S	1983-05-07	LA72007	O	A
BK	1983	2	S	1983-05-07	LA72008	O	A
BK	1983	2	S	1983-05-07	LA72009	O	A
BK	1983	2	S	1983-05-07	LA72010	O	A
BK	1983	2	S	1983-05-07	LA72011	O	A
BK	1983	2	S	1983-05-07	LA72012	O	A
BK	1983	2	S	1983-05-07	LA72013	O	A
BK	1983	2	S	1983-05-07	LA72014	O	A
BK	1983	2	S	1983-05-07	LA72015	O	A
BK	1983	2	S	1983-05-07	LA72018	O	A
BK	1983	2	S	1983-05-07	LA72019	O	A
BK	1983	2	S	1983-05-07	LA72023	O	A
BK	1983	2	S	1983-05-07	LA72024	O	A
BK	1983	2	S	1983-05-07	LA72025	O	A
BK	1983	2	S	1983-05-07	LA72026	O	A
BK	1983	2	S	1983-05-07	LA72027	O	A
BK	1983	2	S	1983-05-07	LA72028	O	A
BK	1983	2	S	1983-05-07	LA72030	O	A
BK	1983	2	S	1983-05-08	LA72033	O	A
BK	1983	2	S	1983-05-08	LA72034	O	A
BK	1983	2	S	1983-05-08	LA72035	O	A
BK	1983	2	S	1983-05-08	LA72036	O	A
BK	1983	2	S	1983-05-08	LA72037	O	A
BK	1983	2	S	1983-05-08	LA72042	O	A
BK	1983	2	S	1983-05-08	LA72043	O	A
BK	1983	2	S	1983-05-08	MA97664	C	L
BK	1983	2	S	1983-05-09	LA72048	O	A
BK	1983	2	S	1983-05-09	LA72050	O	A
BK	1983	2	S	1983-05-09	LA72051	O	A
BK	1983	2	S	1983-05-09	LA72052	O	A
BK	1983	2	S	1983-05-09	LA72053	O	I
BK	1983	2	S	1983-05-09	LA72055	O	A
BK	1983	2	S	1983-05-09	LA72056	O	A
BK	1983	2	S	1983-05-09	LA72057	O	I
BK	1983	2	S	1983-05-09	MA97664	C	L
BK	1983	2	S	1983-05-09	LA72059	O	A
BK	1983	2	S	1983-05-09	LA72060	O	A
BK	1983	2	S	1983-05-09	LA72061	O	A
BK	1983	2	S	1983-05-09	LA72062	O	A
BK	1983	2	S	1983-05-09	LA72063	O	A
BK	1983	2	S	1983-05-10	LA72066	O	A
BK	1983	2	S	1983-05-10	LA72067	O	A
BK	1983	2	S	1983-05-10	LA72068	O	A
BK	1983	2	S	1983-05-10	LA72069	O	A
BK	1983	2	S	1983-05-10	LA72073	O	A
BK	1983	2	S	1983-05-10	LA72074	O	A
BK	1983	2	S	1983-05-10	LA72075	O	A
BK	1983	2	S	1983-05-10	LA72076	O	A
BK	1983	2	S	1983-05-10	LA72077	O	A
BK	1983	2	S	1983-05-10	LA72078	O	A
BK	1983	2	S	1983-05-10	LA72079	O	A
BK	1983	2	S	1983-05-10	LA72080	O	A
BK	1983	2	S	1983-05-10	LA72081	O	A
BK	1983	2	S	1983-05-10	LA72082	O	A
BK	1983	2	S	1983-05-10	LA72083	O	A
BK	1983	2	S	1983-05-10	LA72084	O	A
BK	1983	2	S	1983-05-10	LA72085	O	A
BK	1983	2	S	1983-05-10	LA72086	O	A
BK	1983	2	S	1983-05-10	LA72087	O	A
BK	1983	2	S	1983-05-10	LA72088	O	A
BK	1983	2	S	1983-05-11	LA72090	O	A
BK	1983	2	S	1983-05-11	LA72091	O	A
BK	1983	2	S	1983-05-11	LA72092	O	A
BK	1983	2	S	1983-05-11	LA72095	O	I
BK	1983	2	S	1983-05-11	LA72096	O	I
BK	1983	2	S	1983-05-11	LA72097	O	A
BK	1983	2	S	1983-05-11	LA72104	O	A
BK	1983	2	S	1983-05-11	LA72106	O	A
BK	1983	2	S	1983-05-11	LA13526	C	A
BK	1983	2	S	1983-05-11	LA72108	O	A
BK	1983	2	S	1983-05-11	LA72109	O	A
BK	1983	2	S	1983-05-11	LA72110	O	A
BK	1983	2	S	1983-05-11	LA72111	O	A
BK	1983	2	S	1983-05-12	LA72113	O	A
BK	1983	2	S	1983-05-12	LA72114	O	A
BK	1983	2	S	1983-05-12	LA72115	O	A
BK	1983	2	S	1983-05-12	LA72116	O	A
BK	1983	2	S	1983-05-12	LA72118	O	A
BK	1983	2	S	1983-05-12	LA72121	O	A
BK	1983	2	S	1983-05-12	LA72122	O	A
BK	1983	2	S	1983-05-12	LA72123	O	A
BK	1983	2	S	1983-05-12	LA72125	O	A
BK	1983	2	S	1983-05-12	LA72126	O	I
BK	1983	2	S	1983-05-12	LA72128	O	A
BK	1983	2	S	1983-05-13	LA72130	O	A
BK	1983	2	S	1983-05-13	LA72131	O	A
BK	1983	2	S	1983-05-13	LA72133	O	A
BK	1983	2	S	1983-05-13	LA72134	O	A
BK	1983	2	S	1983-05-13	LA72135	O	A
BK	1983	2	S	1983-05-13	LA72136	O	A
BK	1983	2	S	1983-05-13	LA72137	O	A
BK	1983	2	S	1983-05-13	LA72138	O	A
BK	1983	2	S	1983-05-13	LA72139	O	A
BK	1983	2	S	1983-05-13	LA72140	O	A
BK	1983	2	S	1983-05-13	LA72141	O	A
BK	1983	2	S	1983-05-13	LA72142	O	A
BK	1983	2	S	1983-05-13	LA72143	O	A
BK	1983	2	S	1983-05-13	LA72144	O	A
BK	1983	2	S	1983-05-13	LA72145	O	A
BK	1983	2	S	1983-05-13	LA72148	O	A
BK	1983	2	S	1983-05-13	LA72149	O	A
BK	1983	2	S	1983-05-14	LA72150	O	A
BK	1983	2	S	1983-05-14	LA72151	O	A
BK	1983	2	S	1983-05-14	LA72152	O	A
BK	1983	2	S	1983-05-14	LA72153	O	A
BK	1983	2	S	1983-05-14	LA72154	O	A
BK	1983	2	S	1983-05-14	LA72156	O	A
BK	1983	2	S	1983-05-14	LA72159	O	A
BK	1983	2	S	1983-05-15	LA72160	VA	A
BK	1983	2	S	1983-05-15	LA72161	O	A
BK	1983	2	S	1983-05-15	LA72162	O	A
BK	1983	2	S	1983-05-15	LA72163	O	A
BK	1983	2	S	1983-05-15	LA72164	O	A
BK	1983	2	S	1983-05-15	LA72166	O	A
BK	1983	2	S	1983-05-15	LA72167	O	A
BK	1983	2	S	1983-05-15	LA72168	O	A
BK	1984	3	S	1984-04-16	LA67834	O	A
BK	1984	3	S	1984-04-16	LA67835	O	A
BK	1984	3	S	1984-04-16	LA67876	O	I
BK	1984	3	S	1984-04-18	LA67899	O	I
BK	1984	3	S	1984-04-18	LA67900	O	I
BK	1984	3	S	1984-04-19	LA67910	O	I
BK	1984	3	S	1984-04-19	LA67912	O	A
BK	1984	3	S	1984-04-20	LA67936	O	A
BK	1984	3	S	1984-04-20	LA67939	O	I
BK	1984	3	S	1984-04-21	LA67992	O	A
BK	1984	3	S	1984-04-22	LB00036	O	A
BK	1984	3	S	1984-04-22	LB00057	O	I
BK	1984	3	S	1984-04-23	LB00069	O	A
BK	1984	3	S	1984-04-23	LA71987	C	A
BK	1984	3	S	1984-04-23	LB00070	O	A
BK	1984	3	S	1984-04-23	LB00088	O	A
BK	1984	3	S	1984-04-25	LB00109	O	A
BK	1984	3	S	1984-04-25	LB00110	O	A
BK	1984	3	S	1984-04-25	LB00111	O	A
BK	1984	3	S	1984-04-25	LB00112	O	A
BK	1984	3	S	1984-04-25	LB00113	O	A
BK	1984	3	S	1984-04-25	LB00114	O	I
BK	1984	3	S	1984-04-25	LB00115	O	I
BK	1984	3	S	1984-04-25	LB00116	O	I
BK	1984	3	S	1984-04-25	LB00170	O	I
BK	1984	3	S	1984-04-25	LB00171	O	I
BK	1984	3	S	1984-04-25	LB00173	O	I
BK	1984	3	S	1984-04-25	LB00198	O	A
BK	1984	3	S	1984-04-25	LB00201	O	A
BK	1984	3	S	1984-04-26	LB00209	O	I
BK	1984	3	S	1984-04-26	LB00210	O	A
BK	1984	3	S	1984-04-26	LB00211	O	A
BK	1984	3	S	1984-04-26	LB00212	O	I
BK	1984	3	S	1984-04-30	LB00252	O	A
BK	1984	3	S	1984-04-30	LB00253	O	I
BK	1984	3	S	1984-04-30	LB00254	O	A
BK	1984	3	S	1984-04-30	LB00262	O	A
BK	1984	3	S	1984-04-30	LB00263	O	A
BK	1984	3	S	1984-04-30	LB00275	O	A
BK	1984	3	S	1984-05-01	LB00281	O	I
BK	1984	3	S	1984-05-01	LB00282	O	I
BK	1984	3	S	1984-05-01	LB00283	O	A
BK	1984	3	S	1984-05-01	LB00284	O	I
BK	1984	3	S	1984-05-01	LB00285	O	I
BK	1984	3	S	1984-05-01	LB00286	O	A
BK	1984	3	S	1984-05-01	LB00287	O	I
BK	1984	3	S	1984-05-01	LB00288	O	I
BK	1984	3	S	1984-05-01	LB00292	O	A
BK	1984	3	S	1984-05-01	LB00293	O	I
BK	1984	3	S	1984-05-02	LB00308	O	I
BK	1984	3	S	1984-05-02	LB00310	O	I
BK	1984	3	S	1984-05-02	LB00311	O	I
BK	1984	3	S	1984-05-02	LA71987	C	A
BK	1984	3	S	1984-05-02	LB00338	O	A
BK	1984	3	S	1984-05-02	LB00378	O	I
BK	1984	3	S	1984-05-03	LB00389	O	A
BK	1984	3	S	1984-05-03	LB00390	O	I
BK	1984	3	S	1984-05-03	LB00391	O	I
BK	1984	3	S	1984-05-03	LB00392	O	I
BK	1984	3	S	1984-05-03	LB00395	O	I
BK	1984	3	S	1984-05-03	LB00396	O	I
BK	1984	3	S	1984-05-03	LB00397	O	N
BK	1984	3	S	1984-05-03	LB00398	O	A
BK	1984	3	S	1984-05-03	LB00399	O	N
BK	1984	3	S	1984-05-03	LB00401	O	A
BK	1984	3	S	1984-05-03	LB00402	O	A
BK	1984	3	S	1984-05-03	LB00420	O	A
BK	1984	3	S	1984-05-03	LB00426	O	I
BK	1984	3	S	1984-05-04	LB00428	O	A
BK	1984	3	S	1984-05-04	LB00429	O	A
BK	1984	3	S	1984-05-04	LB00430	O	A
BK	1984	3	S	1984-05-04	LB00431	O	A
BK	1984	3	S	1984-05-04	LB00433	O	A
BK	1984	3	S	1984-05-04	LB00434	O	A
BK	1984	3	S	1984-05-04	LB00455	O	A
BK	1984	3	S	1984-05-04	LB00456	O	A
BK	1984	3	S	1984-05-04	LB00457	O	A
BK	1984	3	S	1984-05-05	LB00458	O	A
BK	1984	3	S	1984-05-05	LB00459	O	A
BK	1984	3	S	1984-05-05	LB00461	O	I
BK	1984	3	S	1984-05-05	LB00462	O	A
BK	1984	3	S	1984-05-05	LB00463	O	A
BK	1984	3	S	1984-05-05	LB00464	O	I
BK	1984	3	S	1984-05-05	LB00465	O	I
BK	1984	3	S	1984-05-05	LB00466	O	I
BK	1984	3	S	1984-05-05	LB00468	O	A
BK	1984	3	S	1984-05-05	LB00475	O	I
BK	1984	3	S	1984-05-06	LB00477	O	I
BK	1984	3	S	1984-05-06	LB00478	O	I
BK	1984	3	S	1984-05-06	LB00479	O	I
BK	1984	3	S	1984-05-06	LB00480	O	A
BK	1984	3	S	1984-05-06	LB00481	O	A
BK	1984	3	S	1984-05-06	LB00482	O	A
BK	1984	3	S	1984-05-06	LB00486	O	I
BK	1984	3	S	1984-05-06	LB00487	O	I
BK	1984	3	S	1984-05-07	LB00492	O	A
BK	1984	3	S	1984-05-07	LB00493	O	A
BK	1984	3	S	1984-05-07	LB00494	O	A
BK	1984	3	S	1984-05-07	LB00495	O	A
BK	1984	3	S	1984-05-07	LB00496	O	A
BK	1984	3	S	1984-05-07	LB00497	O	I
BK	1984	3	S	1984-05-07	LB00500	O	I
BK	1984	3	S	1984-05-07	LB00501	O	A
BK	1984	3	S	1984-05-07	LB00502	O	A
BK	1984	3	S	1984-05-07	LB00503	O	I
BK	1984	3	S	1984-05-07	LB00506	O	A
BK	1984	3	S	1984-05-07	LB00507	O	I
BK	1984	3	S	1984-05-07	LB00508	O	I
BK	1984	3	S	1984-05-08	LB00518	O	I
BK	1984	3	S	1984-05-09	LB00523	O	I
BK	1984	3	S	1984-05-09	LB00524	O	I
BK	1984	3	S	1984-05-09	LB00525	O	I
BK	1984	3	S	1984-05-09	LB00526	O	I
BK	1984	3	S	1984-05-09	LB00527	O	I
BK	1984	3	S	1984-05-09	LB00528	O	I
BK	1984	3	S	1984-05-09	LB00530	O	A
BK	1984	3	S	1984-05-09	LB00532	O	I
BK	1984	3	S	1984-05-09	LB00533	O	I
BK	1984	3	S	1984-05-09	LB00534	O	I
BK	1984	3	S	1984-05-09	LB00535	O	A
BK	1984	3	S	1984-05-09	LB00536	O	I
BK	1984	3	S	1984-05-09	LB00537	O	I
BK	1984	3	S	1984-05-09	LB00538	O	I
BK	1984	3	S	1984-05-09	LB00539	O	I
BK	1984	3	S	1984-05-09	LB00540	O	I
BK	1984	3	S	1984-05-09	LB00546	O	I
BK	1984	3	S	1984-05-09	LB00547	O	A
BK	1984	3	S	1984-05-09	LB00548	O	I
BK	1984	3	S	1984-05-09	LB00549	O	I
BK	1984	3	S	1984-05-09	LB00550	O	A
BK	1984	3	S	1984-05-09	LB00551	O	I
BK	1984	3	S	1984-05-09	LB00552	O	I
BK	1984	3	S	1984-05-09	LB00556	O	I
BK	1984	3	S	1984-05-09	LB00557	O	A
BK	1984	3	S	1984-05-09	LB00558	O	I
BK	1984	3	S	1984-05-09	LB00559	O	I
BK	1984	3	S	1984-05-09	LB00561	O	I
BK	1984	3	S	1984-05-09	LB00562	O	A
BK	1984	3	S	1984-05-09	LB00563	O	I
BK	1984	3	S	1984-05-09	LB00564	O	I
BK	1984	3	S	1984-05-09	LB00565	O	I
BK	1984	3	S	1984-05-10	LB00567	O	I
BK	1984	3	S	1984-05-10	LB00568	O	I
BK	1984	3	S	1984-05-10	LB00570	O	I
BK	1984	3	S	1984-05-10	LB00571	O	I
BK	1984	3	S	1984-05-10	LB00580	O	I
BK	1984	3	S	1984-05-10	LB00581	O	I
BK	1984	3	S	1984-05-10	LB00582	O	I
BK	1984	3	S	1984-05-10	LB00585	O	I
BK	1984	3	S	1984-05-10	LB00586	O	A
BK	1984	3	S	1984-05-10	LB00587	O	I
BK	1984	3	S	1984-05-10	LB00588	O	I
BK	1984	3	S	1984-05-10	LB00589	O	I
BK	1984	3	S	1984-05-12	LB00594	O	I
BK	1984	3	S	1984-05-12	LB00597	O	I
BK	1984	3	S	1984-05-12	LB00598	O	A
BK	1984	3	S	1984-05-13	LB00599	O	A
BK	1984	3	S	1984-05-13	LB00601	O	A
BK	1984	3	S	1984-05-13	LB00602	O	A
BK	1984	3	S	1984-05-13	LB00606	O	A
BK	1984	3	S	1984-05-14	LB00608	O	I
BK	1984	3	S	1984-05-14	LB00609	O	I
BK	1984	3	S	1984-05-14	LB00610	O	I
BK	1984	3	S	1984-05-14	LB00611	O	A
BK	1984	3	S	1984-05-14	LB00613	O	I
BK	1984	3	S	1984-05-14	LB00614	O	I
BK	1984	3	S	1984-05-14	LB00615	O	I
BK	1984	3	S	1984-05-14	LB00617	O	I
BK	1984	3	S	1984-05-14	LB00618	O	A
BK	1984	3	S	1984-05-14	LB00619	O	I
BK	1984	3	S	1984-05-14	LB00620	O	I
BK	1984	3	S	1984-05-15	LB00624	O	A
BK	1984	3	S	1984-05-15	LB00626	O	I
BK	1984	3	S	1984-05-15	LB00627	O	I
BK	1984	3	S	1984-05-15	LB00629	O	I
BK	1984	3	S	1984-05-15	LB00631	O	I
BK	1984	3	S	1984-05-15	LB00635	O	I
BK	1984	3	S	1984-05-15	LB00636	O	I
BK	1984	3	S	1984-05-15	LB00637	O	I
BK	1984	3	S	1984-05-15	LB00638	O	I
BK	1984	3	S	1984-05-15	LB00643	O	I
BK	1985	4	S	1985-04-04	LB00962	O	A
BK	1985	4	S	1985-04-09	LB01118	O	A
BK	1985	4	S	1985-04-13	LB01182	O	A
BK	1985	4	S	1985-04-14	LB01282	O	A
BK	1985	4	S	1985-04-15	LB01295	O	A
BK	1985	4	S	1985-04-16	LB01322	O	A
BK	1985	4	S	1985-04-18	LB01353	O	A
BK	1985	4	S	1985-04-18	LB01354	O	A
BK	1985	4	S	1985-04-18	LB01379	O	A
BK	1985	4	S	1985-04-19	LB01385	O	A
BK	1985	4	S	1985-04-20	LB01394	O	A
BK	1985	4	S	1985-04-20	LB01396	O	A
BK	1985	4	S	1985-04-21	LB01402	O	A
BK	1985	4	S	1985-04-21	LB01403	O	I
BK	1985	4	S	1985-04-21	LB01405	O	A
BK	1985	4	S	1985-04-21	LB01409	O	A
BK	1985	4	S	1985-04-22	LB01411	O	A
BK	1985	4	S	1985-04-22	LB01412	O	A
BK	1985	4	S	1985-04-22	LB01414	O	I
BK	1985	4	S	1985-04-22	LB01415	O	A
BK	1985	4	S	1985-04-22	LB01416	O	A
BK	1985	4	S	1985-04-22	LB01419	O	A
BK	1985	4	S	1985-04-23	LB01420	O	I
BK	1985	4	S	1985-04-23	LB01423	O	A
BK	1985	4	S	1985-04-23	LB01425	O	A
BK	1985	4	S	1985-04-23	LB01426	O	N
BK	1985	4	S	1985-04-23	LB01435	O	I
BK	1985	4	S	1985-04-26	LB01454	O	A
BK	1985	4	S	1985-04-27	LB01455	O	A
BK	1985	4	S	1985-04-27	LB01456	O	A
BK	1985	4	S	1985-04-27	LB01457	O	A
BK	1985	4	S	1985-04-27	LB01458	O	A
BK	1985	4	S	1985-04-27	LB01459	O	I
BK	1985	4	S	1985-04-27	LB01460	O	A
BK	1985	4	S	1985-04-28	LB01461	O	A
BK	1985	4	S	1985-04-28	LB01465	O	A
BK	1985	4	S	1985-04-29	LB01468	O	A
BK	1985	4	S	1985-04-29	LB01469	O	A
BK	1985	4	S	1985-04-29	LB01472	O	I
BK	1985	4	S	1985-04-30	LB01474	O	A
BK	1985	4	S	1985-04-30	LB01475	O	I
BK	1985	4	S	1985-05-02	LB01476	O	I
BK	1985	4	S	1985-05-02	LB01477	O	A
BK	1985	4	S	1985-05-02	LB01478	O	A
BK	1985	4	S	1985-05-02	LB01479	O	I
BK	1985	4	S	1985-05-02	LB01480	O	A
BK	1985	4	S	1985-05-02	LB01481	O	A
BK	1985	4	S	1985-05-02	LB01482	O	A
BK	1985	4	S	1985-05-02	LB01483	O	A
BK	1985	4	S	1985-05-02	LB01485	O	A
BK	1985	4	S	1985-05-02	LB01486	O	I
BK	1985	4	S	1985-05-02	LB01487	O	A
BK	1985	4	S	1985-05-02	LB01488	O	A
BK	1985	4	S	1985-05-02	LB01489	VA	A
BK	1985	4	S	1985-05-02	LB01490	O	I
BK	1985	4	S	1985-05-02	LB01491	O	A
BK	1985	4	S	1985-05-02	LB01492	O	A
BK	1985	4	S	1985-05-02	LB01493	O	A
BK	1985	4	S	1985-05-02	LB01494	O	I
BK	1985	4	S	1985-05-02	LB01495	O	A
BK	1985	4	S	1985-05-02	LB01496	O	A
BK	1985	4	S	1985-05-03	LB01498	O	A
BK	1985	4	S	1985-05-03	LB01499	O	I
BK	1985	4	S	1985-05-03	LB01500	O	I
BK	1985	4	S	1985-05-04	LB01505	O	I
BK	1985	4	S	1985-05-04	LB01506	O	A
BK	1985	4	S	1985-05-04	LB01507	O	I
BK	1985	4	S	1985-05-05	LB01508	O	A
BK	1985	4	S	1985-05-05	LB01509	O	A
BK	1985	4	S	1985-05-05	LB01510	O	A
BK	1985	4	S	1985-05-05	LB01511	O	I
BK	1985	4	S	1985-05-05	LB01512	O	A
BK	1985	4	S	1985-05-05	LB01513	O	A
BK	1985	4	S	1985-05-05	LB01514	O	A
BK	1985	4	S	1985-05-05	LB01515	O	A
BK	1985	4	S	1985-05-05	LB01516	O	A
BK	1985	4	S	1985-05-05	LB01517	O	A
BK	1985	4	S	1985-05-05	LB01520	O	A
BK	1985	4	S	1985-05-05	LB01521	O	I
BK	1985	4	S	1985-05-05	LB01522	O	I
BK	1985	4	S	1985-05-05	LB01523	O	A
BK	1985	4	S	1985-05-05	LB01524	O	N
BK	1985	4	S	1985-05-05	LB01526	O	I
BK	1985	4	S	1985-05-05	LB01527	O	A
BK	1985	4	S	1985-05-05	LB01528	O	I
BK	1985	4	S	1985-05-06	LB01531	O	I
BK	1985	4	S	1985-05-06	LB01532	O	I
BK	1985	4	S	1985-05-06	LB01533	O	I
BK	1985	4	S	1985-05-06	LB01534	O	N
BK	1985	4	S	1985-05-06	LB01535	O	A
BK	1985	4	S	1985-05-06	LB01536	O	A
BK	1985	4	S	1985-05-06	LB01539	O	A
BK	1985	4	S	1985-05-06	LB01540	O	A
BK	1985	4	S	1985-05-06	LB01541	O	I
BK	1985	4	S	1985-05-06	LB01542	O	A
BK	1985	4	S	1985-05-06	LB01543	O	A
BK	1985	4	S	1985-05-06	LB01547	O	A
BK	1985	4	S	1985-05-06	LB01548	O	A
BK	1985	4	S	1985-05-06	LB01549	O	A
BK	1985	4	S	1985-05-06	LB01550	O	A
BK	1985	4	S	1985-05-06	LB01551	O	I
BK	1985	4	S	1985-05-06	LB01552	O	A
BK	1985	4	S	1985-05-06	LB01553	O	A
BK	1985	4	S	1985-05-06	LB01559	O	A
BK	1985	4	S	1985-05-06	LB01560	O	I
BK	1985	4	S	1985-05-06	LB01561	O	I
BK	1985	4	S	1985-05-06	LB01562	O	A
BK	1985	4	S	1985-05-06	LB01563	O	A
BK	1985	4	S	1985-05-06	LB01564	O	A
BK	1985	4	S	1985-05-06	LB01565	O	A
BK	1985	4	S	1985-05-06	LB01566	O	A
BK	1985	4	S	1985-05-07	LB01569	O	A
BK	1985	4	S	1985-05-07	LB01570	O	A
BK	1985	4	S	1985-05-07	LB01571	O	A
BK	1985	4	S	1985-05-07	LB01572	O	A
BK	1985	4	S	1985-05-07	LB01575	O	I
BK	1985	4	S	1985-05-07	LB01581	O	A
BK	1985	4	S	1985-05-07	LB01588	O	A
BK	1985	4	S	1985-05-08	LB01590	O	A
BK	1985	4	S	1985-05-08	LB01594	O	A
BK	1985	4	S	1985-05-08	LB01596	O	A
BK	1985	4	S	1985-05-08	LB01598	O	A
BK	1985	4	S	1985-05-09	LB01605	O	A
BK	1985	4	S	1985-05-09	LB01606	O	A
BK	1985	4	S	1985-05-09	LB01607	O	A
BK	1985	4	S	1985-05-09	LB01608	O	A
BK	1985	4	S	1985-05-09	LB01612	O	I
BK	1985	4	S	1985-05-09	LB01613	O	A
BK	1985	4	S	1985-05-09	LB01617	O	A
BK	1985	4	S	1985-05-09	LB01618	O	A
BK	1985	4	S	1985-05-09	LB01628	O	A
BK	1985	4	S	1985-05-10	LB01631	O	A
BK	1985	4	S	1985-05-10	LB01635	O	I
BK	1985	4	S	1985-05-10	LB01636	O	A
BK	1985	4	S	1985-05-10	LB01638	O	A
BK	1985	4	S	1985-05-10	LB01639	O	A
BK	1985	4	S	1985-05-10	LB01640	O	A
BK	1985	4	S	1985-05-10	LB01641	O	A
BK	1985	4	S	1985-05-10	LB01642	O	I
BK	1985	4	S	1985-05-10	LB01643	O	A
BK	1985	4	S	1985-05-10	LB01644	O	A
BK	1985	4	S	1985-05-10	LB01645	O	A
BK	1985	4	S	1985-05-10	LB01647	O	I
BK	1985	4	S	1985-05-11	LB01648	O	I
BK	1985	4	S	1985-05-11	LB01649	O	I
BK	1985	4	S	1985-05-11	LB01650	O	A
BK	1985	4	S	1985-05-11	LB01651	O	A
BK	1985	4	S	1985-05-11	LB01652	O	A
BK	1985	4	S	1985-05-11	LB01653	O	A
BK	1985	4	S	1985-05-11	LB01654	O	A
BK	1985	4	S	1985-05-11	LB01655	O	A
BK	1985	4	S	1985-05-11	LB01656	O	A
BK	1985	4	S	1985-05-11	LB01658	O	A
BK	1985	4	S	1985-05-11	LB01659	O	A
BK	1985	4	S	1985-05-11	LB01661	O	A
BK	1985	4	S	1985-05-11	LB01662	O	A
BK	1985	4	S	1985-05-12	LB01665	O	A
BK	1985	4	S	1985-05-12	LB01666	O	I
BK	1985	4	S	1985-05-12	LB01667	O	I
BK	1985	4	S	1985-05-12	LB01668	O	I
BK	1985	4	S	1985-05-12	LB01669	O	A
BK	1985	4	S	1985-05-12	LB01670	O	I
BK	1985	4	S	1985-05-13	LB01674	O	I
BK	1985	4	S	1985-05-13	LB01675	O	A
BK	1985	4	S	1985-05-13	LB01676	O	A
BK	1985	4	S	1985-05-13	LB01679	O	A
BK	1985	4	S	1985-05-14	LB01683	O	A
BK	1985	4	S	1985-05-14	LB01684	O	A
BK	1985	4	S	1985-05-14	LB01688	O	A
BK	1985	4	S	1985-05-14	LB01690	O	A
BK	1985	4	S	1985-05-14	LB01692	O	I
BK	1985	4	S	1985-05-14	LB01693	O	A
BK	1985	4	S	1985-05-14	LB01694	O	I
BK	1985	4	S	1985-05-14	LB01695	O	A
BK	1985	4	S	1985-05-14	LB01696	O	A
BK	1985	4	S	1985-05-15	LB01697	O	A
BK	1985	4	S	1985-05-15	LB01698	O	A
BK	1985	4	S	1985-05-15	LB01699	O	A
BK	1985	4	S	1985-05-15	LB01701	O	I
BK	1985	4	S	1985-05-15	LB01702	O	A
BK	1985	4	S	1985-05-15	LB01703	O	I
BK	1985	4	S	1985-05-15	LB01705	O	A
BK	1985	4	S	1985-05-15	LB01706	O	A
BK	1985	4	S	1985-05-15	LB01707	O	A
BK	1985	4	S	1985-05-15	LB01708	O	A
BK	1985	4	S	1985-05-15	LB01709	O	A
BK	1985	4	S	1985-05-15	LB01710	O	A
BK	1985	4	S	1985-05-15	LB01711	O	N
BK	1985	4	S	1985-05-15	LB01713	O	A
BK	1986	5	S	1986-04-22	LB20364	O	A
BK	1986	5	S	1986-04-22	LB20366	O	N
BK	1986	5	S	1986-04-24	LB20376	O	A
BK	1986	5	S	1986-04-25	LB18558	C	N
BK	1986	5	S	1986-04-26	LB20388	O	A
BK	1986	5	S	1986-04-27	LB20389	O	A
BK	1986	5	S	1986-04-27	LB20390	O	A
BK	1986	5	S	1986-04-27	LB20396	O	I
BK	1986	5	S	1986-04-27	LB20397	O	A
BK	1986	5	S	1986-04-27	LB20398	O	A
BK	1986	5	S	1986-04-27	LB20401	O	A
BK	1986	5	S	1986-04-28	LB20406	O	A
BK	1986	5	S	1986-04-28	LB20407	O	A
BK	1986	5	S	1986-04-28	LB20408	O	I
BK	1986	5	S	1986-04-28	LB20409	O	I
BK	1986	5	S	1986-04-28	LB20410	O	A
BK	1986	5	S	1986-04-28	LB20411	O	A
BK	1986	5	S	1986-04-29	LB20416	O	I
BK	1986	5	S	1986-04-29	LB20417	O	I
BK	1986	5	S	1986-04-29	LB20420	O	A
BK	1986	5	S	1986-04-29	LB20421	O	A
BK	1986	5	S	1986-04-29	LB20422	O	A
BK	1986	5	S	1986-04-30	LB20423	O	N
BK	1986	5	S	1986-04-30	LB20424	O	A
BK	1986	5	S	1986-04-30	LB20425	O	I
BK	1986	5	S	1986-04-30	LB20426	O	I
BK	1986	5	S	1986-04-30	LB20427	O	I
BK	1986	5	S	1986-04-30	LB20428	O	A
BK	1986	5	S	1986-04-30	LB20430	O	A
BK	1986	5	S	1986-05-02	LB20432	O	A
BK	1986	5	S	1986-05-02	LB20435	O	I
BK	1986	5	S	1986-05-05	LB20450	O	I
BK	1986	5	S	1986-05-05	LB20453	O	A
BK	1986	5	S	1986-05-05	LB01455	C	A
BK	1986	5	S	1986-05-05	LB20462	O	I
BK	1986	5	S	1986-05-06	LB20465	O	I
BK	1986	5	S	1986-05-06	LB20467	O	A
BK	1986	5	S	1986-05-06	LB20468	O	I
BK	1986	5	S	1986-05-06	LB20477	O	A
BK	1986	5	S	1986-05-07	LB20483	O	I
BK	1986	5	S	1986-05-07	LB20484	O	I
BK	1986	5	S	1986-05-07	LB20485	O	I
BK	1986	5	S	1986-05-08	LB20497	O	I
BK	1986	5	S	1986-05-08	LB20498	O	N
BK	1986	5	S	1986-05-09	LB01455	C	L
BK	1986	5	S	1986-05-09	LB20500	O	I
BK	1986	5	S	1986-05-09	LB20501	O	I
BK	1986	5	S	1986-05-09	LB20502	O	I
BK	1986	5	S	1986-05-09	LB20503	O	A
BK	1986	5	S	1986-05-10	LB20506	O	I
BK	1986	5	S	1986-05-10	LB20507	O	I
BK	1986	5	S	1986-05-10	LB20508	O	A
BK	1986	5	S	1986-05-11	LB20509	O	A
BK	1986	5	S	1986-05-11	LB20511	O	I
BK	1986	5	S	1986-05-11	LB20512	O	A
BK	1986	5	S	1986-05-12	LB20514	O	I
BK	1986	5	S	1986-05-12	LB18548	C	I
BK	1986	5	S	1986-05-12	LB01455	C	L
BK	1986	5	S	1986-05-13	LB20515	O	I
BK	1986	5	S	1986-05-14	LB20516	O	I
BK	1986	5	S	1986-05-14	LB20520	O	I
BK	1986	5	S	1986-05-14	LB20521	O	I
BK	1986	5	S	1986-05-14	LB01405	C	A
BK	1986	5	S	1986-05-15	LB20525	O	I
BK	1987	6	S	1987-04-13	LB11737	O	N
BK	1987	6	S	1987-04-19	LB11785	O	A
BK	1987	6	S	1987-04-19	LB11794	O	A
BK	1987	6	S	1987-04-20	LB11802	O	A
BK	1987	6	S	1987-04-20	LB11803	O	A
BK	1987	6	S	1987-04-20	LB11804	O	A
BK	1987	6	S	1987-04-20	LB11816	O	A
BK	1987	6	S	1987-04-21	LB11817	O	A
BK	1987	6	S	1987-04-21	LB11818	O	I
BK	1987	6	S	1987-04-21	LB11827	O	I
BK	1987	6	S	1987-04-22	LB11828	O	I
BK	1987	6	S	1987-04-23	LB11833	O	A
BK	1987	6	S	1987-04-24	LB11844	O	A
BK	1987	6	S	1987-04-24	LB11845	O	I
BK	1987	6	S	1987-04-25	LB11847	O	I
BK	1987	6	S	1987-04-27	LB11864	O	I
BK	1987	6	S	1987-04-29	LB11868	O	I
BK	1987	6	S	1987-04-29	LB11869	O	A
BK	1987	6	S	1987-04-29	LB11871	O	A
BK	1987	6	S	1987-04-29	LB11872	O	I
BK	1987	6	S	1987-04-29	LB11873	O	A
BK	1987	6	S	1987-04-29	LB11876	O	A
BK	1987	6	S	1987-04-29	LB01455	C	A
BK	1987	6	S	1987-04-29	LB11879	O	A
BK	1987	6	S	1987-04-30	LB11881	O	I
BK	1987	6	S	1987-04-30	LB11883	O	A
BK	1987	6	S	1987-04-30	LB11884	O	A
[truncated: 11,586 more rows]

## Sheet: Codes
Codes and symbols used in the Raw Data
Symbol in database	Explation
ST	Station
BK	Bukowo
Year	Year of ringing
	used in analyses the numeric variable
YearN	Year of ringing, where 1982=1
	used in analyses the numeric variable
Seas	Season of ringing
S	Spring
A	Autumn
Date	Date of ringing
	in dd.mm.year format
Ring	Individual ring number
	not used in analyses
Status	Status of a bird at capture
O	newly ringed
C	control (bird ringed elsewhere)
R	recapture
Age	Age at capture
A	Adult
I	Immature
J	Juvenile
L	Full-grown (=unknown age)
N	Unknown
