# Supplementary material for: Climate in Africa sequentially shapes spring passage of Willow Warbler Phylloscopus trochilus across the Baltic coast
Source: PeerJ. 2022 Feb 18;10:e12964. doi: 10.7717/peerj.12964 (PMC8860065; doi:10.7717/peerj.12964)
Supplement: Supplemental Information 3 — Direct short-term ringing recoveries of Willow Warblers within spring migration, which were used to calculate mean speed of spring migration. [file peerj-10-12964-s003.xlsx]

## Sheet: Ringing recoveries
Supplement 3.
To the paper: Climate in Africa sequentially shapes spring passage of Willow Warbler Phylloscopus trochilus through the Baltic coast
Magdalena Remisiewicz, Les G. Underhill
Corresponding Author: magdalena.remisiewicz@ug.edu.pl
Ringing recoveries of Willow Warblers ringed or recovered at Bukowo in spring, with indication of assumed subspecies, identified by the wintering grounds, breeding location or direction of migration.
Based on data provided by the Polish Ringing Centre on 27 May 2021, courtesy of Tomasz Mokwa.
Direct ringing recoveries in spring in the Baltic region used to calculate migration speed
Ring no	Date at Bukowo or Mierzeja Wiślana	Julian day at Bukowo	Date of ringing	Ringing location	Coutry	Province	Latitude	Longitude	Ringing Centre	Date of recovery	Location of recovery	Country2	Province2	Latitude2	Longitude2	Days	Distance	Migration Speed
J772902	1973-04-30	113	1973-04-30	STACJA "MIERZEJA WIŚLANA"	POLAND	POMORSKIE	54.35000000	19.31666700	GDANSK, POLAND	1973-05-03	RYBACHY,KALININGRAD	RUSSIA	KALININGRAD	55.15000000	20.86666700	3	133	44.3333
0665920	1994-05-12	132	1994-05-07	RYBACHIY,ZELENOGRADSKIY DIST.	RUSSIA	KALININGRAD	55.13333300	20.70000000	MOSKWA	1994-05-12	BUKOWO-KOPAŃ	POLAND	ZACHODNIOPOMORSKIE	54.45000000	16.41666700	5	284	56.8
XY9830	1999-05-15	135	1999-05-11	GREIFSWALDER OIE,Ostvorpommern	GERMANY	MECKLENBURG-VORPOMMERN	54.25000000	13.91666700	HIDDENSEE	1999-05-15	BUKOWO-KOPAŃ	POLAND	ZACHODNIOPOMORSKIE	54.46278000	16.41056000	4	163	40.75
F71458	1983-05-15	135	1983-05-14	CHRISTIANSO	DENMARK	BORNHOLM	55.31666700	15.18333300	COPENHAGEN	1983-05-15	BUKOWO-KOPAŃ	POLAND	ZACHODNIOPOMORSKIE	54.46666700	16.41666700	1	123	123
																		66.2208	Mean migration speed

## Sheet: Codes
Codes used in Sheet "Ringing recoveries"
Ring no	Number on ring fitted on a bird
Date at Bukowo	Date when the bird occurred (ringed or recovered) at Bukowo
Julian day at Bukowo	Day number from 1 Jan when the bird occurred (ringed or recovered) at Bukowo
Date of ringing	Date when the bird was ringed at Bukowo or elsewhere
Ringing location	Location of ringing
Coutry	Contry of ringing
Province	Province of ringing
Latitude	Latitude of ringing
Longitude	Longitude of ringing
Ringing Centre	Ringing Centre of ringing
Date of recovery	Date when the bird was recovered at Bukowo or elsewhere
Location of recovery	Location of recovery
Country2	Contry of recovery
Province2	Province of recovery
Latitude2	Latitude of recovery
Longitude2	Longitude of recovery
Days	Days between ringing and recovery
Distance	Days between ringing and recovery locations
Migration Speed	Migration speed calculated by dividing Distance by Days
