# Supplementary material for: Climate in Africa sequentially shapes spring passage of Willow Warbler Phylloscopus trochilus across the Baltic coast
Source: PeerJ. 2022 Feb 18;10:e12964. doi: 10.7717/peerj.12964 (PMC8860065; doi:10.7717/peerj.12964)
Supplement: Supplemental Information 4 [file peerj-10-12964-s004.zip]

Archive with 5 entries (4 files):
- Remisiewicz&Underhill_Suppl4_RScript and Data_R2/
- Remisiewicz&Underhill_Suppl4_RScript and Data_R2/PHLUS_BKS_1982-2017_3MP_9SP_15climate indices_Year_non-stand.csv
- Remisiewicz&Underhill_Suppl4_RScript and Data_R2/PHLUS_BKS_1982-2017_3MP_9SP_15climate indices_Year_stand.csv
- Remisiewicz&Underhill_Suppl4_RScript and Data_R2/PHLUS_BKS_1982-2017_3MP_9SP_NjuvA_stand.csv
- Remisiewicz&Underhill_Suppl4_RScript and Data_R2/RScript_WW2_R2.R
