# Supplementary material for: Climate in Africa sequentially shapes spring passage of Willow Warbler Phylloscopus trochilus across the Baltic coast
Source: PeerJ. 2022 Feb 18;10:e12964. doi: 10.7717/peerj.12964 (PMC8860065; doi:10.7717/peerj.12964)
Supplement: Supplemental Information 4 [file peerj-10-12964-s004.zip › Remisiewicz&Underhill_Suppl4_RScript and Data_R2/PHLUS_BKS_1982-2017_3MP_9SP_15climate indices_Year_non-stand.csv]

Year	YearN	AA	MP1	MP2	MP3	SP1	SP2	SP3	SP4	SP5	SP6	SP7	SP8	SP9	LEB_APR_MAY	NAO_APR_MAY	SCAND_APR_MAY	NAO_NOV_MAR	SAH_NOV_MAR	IOD_NOV_MAR	SOI_NOV_MAR	NAO_AUG_OCT	SAH_AUG_OCT	IOD_AUG_OCT	SOI_AUG_OCT	NAO_JUN_JUL	SCAND_JUN_JUL	TSAH_ERA5_AUG_OCT_1y	TSAH_ERA5_NOV_MAR	NMP1	NMP2	NMP3	NAA
1982	1	5,14	2,06	3,06	0,01	1,3	1,39	1,48	2,3	2,31	1,07	0,02	-0,09	0,03	15,4	-0,22	-1,22	0,2	1	0,21	0,56	-0,8	-118	-0,3	0,2	-0,24	-0,19	-0,24	-0,76	36	592	388	1016
1983	2	1,27	1,01	0,53	-0,26	0,76	0,53	0,45	0,51	0,39	0,07	-0,22	-0,16	-0,11	15,7	-0,46	1,36	1,08	-6,8	-0,13	-2,86	0,43	-96	0,79	-1,7	1,09	-0,28	-0,25	-0,89	102	256	140	498
1984	3	4,54	1,51	1,96	1,08	1,07	0,97	0,87	1,37	1,3	0,96	1,04	0,71	0,27	14,1	0,13	1,25	0,26	-5,8	0,02	0,16	0,38	-276,67	0,36	0,47	-0,25	0,1	0,16	-0,36	29	47	104	180
1985	4	4,41	1,16	2,06	1,19	0,72	0,75	0,86	1,43	1,34	1,06	1	0,76	0,49	14,85	-0,09	0,2	-0,39	4	-0,25	0,38	0,42	-283,33	-0,22	0,07	0,21	-0,35	0,05	-0,36	27	40	122	189
1986	5	3,47	2,04	0,85	0,58	1,36	1,37	1,02	0,77	0,35	0,47	0,58	0,41	0,15	15,5	0,13	0,27	0,27	-5,8	0,05	0,1	-0,03	-77,33	-0,04	0,2	0,67	0,13	-0,53	-0,8	4	27	31	62
1987	6	1,19	1,08	0,42	-0,31	0,78	0,59	0,67	0,74	0,14	-0,26	-0,37	-0,24	-0,03	14,15	1,49	-0,37	0,31	-4,8	0,06	-1,16	-0,22	-11,33	0,15	-0,1	-0,65	-0,28	-0,44	-0,4	15	42	19	76
1988	7	-1,65	-1,01	-0,41	-0,23	-0,67	-1,11	-0,48	-0,3	-0,22	-0,3	-0,3	-0,15	0,01	16,25	-0,27	-0,06	0,42	-8,2	0,2	-0,08	-0,64	-79,33	0,67	-0,77	0,27	-0,33	0,38	0,18	25	21	18	64
1989	8	-5,28	-3,21	-1,77	-0,31	-2,44	-1,79	-1,3	-1,54	-1,11	-0,6	-0,35	-0,15	-0,08	15,5	0,83	0,06	1,06	1,6	0,08	1,34	-0,68	139,33	-0,04	1,57	0,35	0,31	-0,56	-1,09	44	22	18	84
1990	9	3,7	1,45	1,39	0,87	1,07	1,02	0,64	1,06	1	0,62	0,69	0,63	0,31	15,85	0,24	0,01	0,58	-6,2	0	-0,6	0,68	93	0,04	0,33	0,26	0,49	-0,44	-0,07	6	12	16	34
1991	10	0,48	-0,07	0,53	0,01	-0,15	0,01	0,17	0,36	0,37	0,3	0,29	-0,01	-0,21	15,25	0,19	-1,2	0,34	3	0,17	-0,1	0,75	-203	0,05	-0,2	-0,66	-0,38	0,26	0,34	14	16	22	52
1992	11	-1,87	1,11	-1,9	-1,08	1,08	0,84	-0,48	-1,41	-1,17	-0,84	-0,89	-0,72	-0,39	16,85	2,25	-0,18	0,55	2,4	-0,05	-1,66	0,51	-40	0,39	-0,97	0,18	-0,61	-0,25	-0,48	7	20	4	31
1993	12																											-0,47	-0,54
1994	13	-0,97	-0,52	-0,53	0,08	-0,61	-0,24	0,06	-0,25	-0,44	-0,23	-0,12	0,06	0,15	16,4	0,29	0,46	1,38	3,6	0,15	-0,08	-0,39	-78	0,14	-0,9	1,42	-0,33	-0,03	-0,4	18	32	21	71
1995	14	1,86	0,92	0,67	0,27	0,73	0,66	0,48	0,52	0,3	0,33	0,4	0,34	-0,05	16,05	-1,17	-0,67	1,2	3,2	0,36	-0,3	-0,64	395,67	1,02	-1,3	-0,05	-0,47	-0,87	-0,85	19	26	34	79
1996	15	5,25	1,67	2,04	1,54	1,24	1,09	0,85	1,43	1,36	1,03	1,32	1,31	0,47	14,3	-0,62	0,8	-0,7	7,2	0,14	0,38	0,4	23,33	0,13	0,2	0,62	0,67	-0,02	0,6	16	28	64	108
1997	16	5,3	2,29	2,97	0,04	1,43	1,55	1,57	2,08	1,83	1,38	0,64	-0,03	-0,17	16	-0,65	-1,55	0,14	-1,8	-0,03	0,52	-0,06	-4	-0,47	0,63	-0,57	-0,96	-0,1	-0,32	0	36	125	161
1998	17	-2,69	-0,91	-1,46	-0,32	-0,36	-0,39	-0,98	-1,26	-0,91	-0,52	-0,29	-0,23	-0,15	15,1	-1	0,4	-0,14	-8	0,81	-1,86	-0,09	-68	1,11	-1,43	-1,6	2,13	0,36	0,44	43	19	18	80
1999	18	3,72	1,16	1,02	1,54	0,89	0,73	0,53	0,78	0,61	0,51	0,91	1,12	0,77	16,8	-0,02	-0,77	0,38	-7,8	0,01	1,3	-0,77	192,33	-0,23	1,1	0,11	-1,33	0,05	-0,38	27	41	65	133
2000	19	-6,02	-2,64	-2,21	-1,17	-1,68	-2,22	-1,53	-1,73	-1,41	-0,98	-0,97	-0,83	-0,43	15,2	0,78	0,31	1,07	-0,6	0,16	1,22	0,32	404,33	0,28	0,43	-0,53	0,24	-0,94	-0,3	44	20	8	72
2001	20	1,56	0,47	0,32	0,77	0,04	0,7	0,64	0,39	0,05	0,1	0,29	0,49	0,53	15,9	-0,01	-0,63	-0,41	-8,2	0,01	1,24	0,14	-42,33	0,33	0,9	-0,23	0,16	-0,27	-0,21	13	44	38	95
2002	21	0,35	1,1	-0,33	-0,42	0,78	0,64	0,48	0,29	-0,32	-0,62	-0,52	-0,24	-0,06	16,9	0,48	1,12	0,41	11,4	0,1	0,24	-0,32	-84,67	0,03	-0,07	0,5	-0,01	0,17	0,4	17	58	17	92
2003	22	-1,87	0,26	-1,15	-0,98	0,32	0,19	-0,13	-0,59	-0,89	-0,76	-0,86	-0,7	-0,3	16,85	-0,09	0,12	0	-2,6	0,14	-0,56	-0,87	-53,67	0,51	-0,67	0,03	-0,12	0,21	0,44	18	31	10	58
2004	23	-3,49	-1,66	-1,02	-0,81	-1,21	-1,51	-0,73	-0,76	-0,61	-0,49	-0,56	-0,6	-0,38	14,75	0,67	-0,25	0,42	2,8	0,26	0,22	-0,44	190,33	0,29	0	0,12	0,12	0,06	0,35	43	35	21	99
2005	24	2,34	1,42	1,22	-0,3	0,84	1	1,11	1,45	0,74	-0,05	-0,26	-0,22	-0,1	16	-0,78	-0,66	0,31	11,2	-0,08	-0,8	-0,4	-148	0,27	-0,23	-0,28	-0,88	0,39	0,83	17	109	51	177
2006	25	-3,09	-0,34	-1,74	-1,01	0,14	-0,18	-1,02	-1,47	-1,05	-0,66	-0,73	-0,74	-0,43	17,9	0,05	0,01	-0,25	-3,2	-0,04	0,68	0,01	-17	-0,08	0,43	0,87	0,12	0,29	0,58	49	38	20	107
2007	26	2,96	0,18	0,85	1,93	0,09	0,07	0,18	0,42	0,57	0,66	1	1,3	1,12	16,7	0,42	-0,45	0,59	-9,6	0,43	-0,18	-1,86	83,33	0,76	-0,97	-0,95	-0,39	0,24	-0,13	38	31	78	147
2008	27	-0,56	-0,15	-0,02	-0,39	-0,16	-0,08	0,04	0,18	0,01	-0,23	-0,33	-0,3	-0,11	16	-1,4	0,36	0,52	5,4	0,19	1,68	0,34	-18	0,54	0,43	-1,33	0,43	-0,18	-0,16	34	48	33	115
2009	28	-4,98	-3,92	-1,07	0,01	-3,21	-2,26	-1,09	-1,05	-0,64	-0,26	-0,07	0,06	0,03	15,55	0,74	0,13	0	-4,2	0,23	1,22	-0,06	91,33	0,44	1,17	-1,68	0,59	0,02	0,25	57	19	31	107
2010	29	0,9	0,48	-0,24	0,67	0,59	0,23	-0,24	-0,36	-0,17	0,16	0,52	0,47	0,21	17,1	-1,11	0,07	-1,18	-2,2	0,38	-0,92	0,1	196,67	0,28	-0,37	-0,63	-0,43	0,49	1,38	27	24	34	85
2011	30																											0,13	0,98
2012	31	-5,94	-2,5	-2,25	-1,18	-1,62	-1,8	-1,57	-1,89	-1,35	-0,88	-0,91	-0,87	-0,48	15,75	-0,22	-0,76	1,35	-4,6	0,25	1,18	-0,14	-25,67	0,66	0,73	-1,93	0,96	0,45	-0,24	78	42	18	138
2013	32	-3,25	-1,61	-1,14	-0,5	-1,09	-1,16	-0,89	-1,07	-0,7	-0,34	-0,26	-0,34	-0,31	16,65	0,63	-0,31	-0,42	10	0,28	0,18	-1,21	221	0,76	0,1	0,6	-0,99	-0,05	0,71	36	26	23	85
2014	33	-2,84	-1,7	-0,85	-0,29	-1,15	-1,16	-0,88	-0,91	-0,5	-0,13	-0,14	-0,22	-0,16	17	-0,31	-0,58	0,86	1,2	0,2	0,28	-0,02	160	0,14	0,13	-0,4	0,14	0,04	0,09	33	15	23	71
2015	34	-2,63	0,06	-1,62	-1,07	0,26	0	-0,67	-1,19	-1,02	-0,73	-0,89	-0,82	-0,31	15,4	0,44	-1,82	1,42	4,6	0,08	-0,56	-0,44	130,67	0,23	-0,67	-1,63	0,88	0,14	-0,05	15	18	9	42
2016	35	-3,73	-1,87	-1,13	-0,74	-1,49	-1,01	-0,65	-0,93	-0,76	-0,44	-0,45	-0,58	-0,38	16,95	-0,2	0,47	1,28	7,2	0,35	-1,08	-0,32	366	0,8	-1,57	-1,1	-1,32	0,44	0,2	27	27	18	72
2017	36	2,41	0,67	0,98	0,76	0,35	0,58	0,55	0,64	0,59	0,62	0,81	0,59	0,11	16,05	-0,09	-0,25	0,51	-3	0,15	0,24	-0,21	143,33	-0,06	0,53	0,66	-0,83	0,48	0,82	13	26	39	78
