# Supplementary material for: Climate in Africa sequentially shapes spring passage of Willow Warbler Phylloscopus trochilus across the Baltic coast
Source: PeerJ. 2022 Feb 18;10:e12964. doi: 10.7717/peerj.12964 (PMC8860065; doi:10.7717/peerj.12964)
Supplement: Supplemental Information 4 [file peerj-10-12964-s004.zip › Remisiewicz&Underhill_Suppl4_RScript and Data_R2/PHLUS_BKS_1982-2017_3MP_9SP_15climate indices_Year_stand.csv]

Year	YearN	AA	MP1	MP2	MP3	SP1	SP2	SP3	SP4	SP5	SP6	SP7	SP8	SP9	LEB_APR_MAY	NAO_APR_MAY	SCAND_APR_MAY	NAO_NOV_MAR	SAH_NOV_MAR	IOD_NOV_MAR	SOI_NOV_MAR	NAO_AUG_OCT	SAH_AUG_OCT	IOD_AUG_OCT	SOI_AUG_OCT	NAO_JUN_JUL	SCAND_JUN_JUL	TSAH_ERA5_AUG_OCT_1y	TSAH_ERA5_NOV_MAR
1989	8	-1,53	-2	-1,21	-0,37	-2,1	-1,66	-1,5	-1,34	-1,17	-0,92	-0,53	-0,25	-0,22	-0,45	1,07	0,26	1,07	0,34	-0,33	1,32	-0,89	0,62	-0,85	2,03	0,66	0,57	-1,45	-1,86
1995	14	0,54	0,57	0,46	0,32	0,63	0,61	0,55	0,45	0,32	0,51	0,61	0,56	-0,14	0,16	-1,61	-0,74	1,29	0,6	1,13	-0,31	-0,82	2,12	1,92	-1,53	0,18	-0,55	-2,29	-1,45
1983	2	0,37	0,63	0,36	-0,31	0,65	0,49	0,52	0,44	0,41	0,11	-0,34	-0,26	-0,3	-0,22	-0,66	2,03	1,1	-1,07	-1,43	-2,85	1,09	-0,75	1,32	-2,02	1,55	-0,28	-0,61	-1,52
1982	1	1,48	1,28	2,09	0,01	1,12	1,29	1,7	2,01	2,43	1,64	0,03	-0,15	0,08	-0,56	-0,34	-1,49	-0,31	0,24	0,34	0,55	-1,11	-0,88	-1,54	0,33	-0,05	-0,15	-0,59	-1,3
1986	5	1	1,27	0,58	0,69	1,17	1,27	1,17	0,67	0,37	0,72	0,88	0,67	0,41	-0,45	0,13	0,54	-0,2	-0,91	-0,49	0,09	0,27	-0,64	-0,85	0,33	1,05	0,31	-1,37	-1,36
1992	11	-0,54	0,69	-1,3	-1,29	0,93	0,78	-0,55	-1,23	-1,23	-1,29	-1,35	-1,19	-1,07	1,05	2,98	-0,07	0,25	0,47	-1,01	-1,66	1,23	-0,42	0,27	-1,12	0,46	-0,75	-0,61	-0,81
1987	6	0,34	0,67	0,29	-0,37	0,67	0,55	0,77	0,65	0,15	-0,4	-0,56	-0,4	-0,08	-1,94	1,96	-0,33	-0,14	-0,74	-0,44	-1,16	-0,07	-0,26	-0,36	-0,04	-0,54	-0,28	-1,13	-0,68
1984	3	1,31	0,94	1,34	1,29	0,92	0,9	1	1,2	1,37	1,47	1,58	1,17	0,74	-2	0,13	1,88	-0,22	-0,91	-0,65	0,15	1	-1,81	0,19	0,67	-0,06	0,27	0,5	-0,61
1994	13	-0,28	-0,32	-0,36	0,1	-0,53	-0,22	0,07	-0,22	-0,46	-0,35	-0,18	0,1	0,41	0,55	0,35	0,8	1,58	0,67	0,03	-0,09	-0,37	-0,65	-0,38	-1,03	1,95	-0,35	-0,02	-0,68
2001	20	0,45	0,29	0,22	0,92	0,03	0,65	0,74	0,34	0,05	0,15	0,44	0,81	1,46	0	-0,05	-0,69	-1,29	-1,31	-0,7	1,22	0,57	-0,44	0,11	1,2	-0,04	0,36	-0,67	-0,35
1997	16	1,53	1,43	2,03	0,05	1,23	1,43	1,81	1,82	1,93	2,12	0,97	-0,05	-0,47	0,11	-0,91	-1,94	-0,41	-0,24	-0,91	0,51	0,22	-0,21	-1,98	0,87	-0,45	-1,25	-0,21	-0,54
2007	26	0,86	0,11	0,58	2,3	0,08	0,06	0,21	0,37	0,6	1,01	1,52	2,14	3,08	0,88	0,52	-0,44	0,31	-1,54	1,49	-0,19	-3	0,3	1,24	-1,12	-0,9	-0,43	0,71	-0,21
2008	27	-0,16	-0,09	-0,01	-0,46	-0,14	-0,07	0,05	0,16	0,01	-0,35	-0,5	-0,49	-0,3	0,11	-1,92	0,66	0,2	0,97	0,24	1,66	0,93	-0,3	0,67	0,62	-1,36	0,75	-0,42	-0,27
2000	19	-1,74	-1,65	-1,51	-1,39	-1,45	-2,05	-1,76	-1,51	-1,48	-1,51	-1,47	-1,37	-1,18	-0,78	1,01	0,6	1,08	-0,03	0,08	1,2	0,89	2,17	-0,02	0,62	-0,4	0,47	-2,48	-0,51
2012	31	-1,72	-1,56	-1,54	-1,4	-1,4	-1,67	-1,81	-1,65	-1,42	-1,35	-1,38	-1,43	-1,32	-0,17	-0,34	-0,86	1,53	-0,71	0,55	1,16	0,07	-0,34	0,98	0,99	-2,08	1,51	1,28	-0,4
1990	9	1,07	0,9	0,95	1,04	0,92	0,94	0,74	0,93	1,05	0,95	1,05	1,04	0,85	-0,06	0,28	0,19	0,3	-0,97	-0,75	-0,61	1,54	0,35	-0,65	0,49	0,55	0,83	-1,13	-0,11
1985	4	1,27	0,72	1,41	1,42	0,62	0,69	0,99	1,25	1,41	1,63	1,52	1,25	1,35	-1,17	-0,16	0,45	-1,26	0,74	-2,05	0,37	1,07	-1,85	-1,33	0,17	0,49	-0,38	0,2	-0,61
1999	18	1,07	0,72	0,7	1,83	0,77	0,68	0,61	0,68	0,64	0,78	1,38	1,84	2,12	0,99	-0,07	-0,88	-0,02	-1,24	-0,7	1,28	-1,05	0,93	-1,35	1,45	0,37	-1,79	0,2	-0,64
2016	35	-1,08	-1,17	-0,77	-0,88	-1,28	-0,93	-0,75	-0,81	-0,8	-0,68	-0,68	-0,96	-1,05	1,16	-0,31	0,81	1,42	1,28	1,07	-1,08	-0,25	1,95	1,35	-1,86	-1,08	-1,77	1,25	0,35
1988	7	-0,48	-0,63	-0,28	-0,27	-0,58	-1,03	-0,55	-0,26	-0,23	-0,46	-0,46	-0,25	0,03	0,38	-0,4	0,09	0,04	-1,31	0,29	-0,09	-0,82	-0,65	1,01	-0,87	0,56	-0,35	1,09	0,32
2015	34	-0,76	0,04	-1,11	-1,27	0,22	0	-0,77	-1,04	-1,07	-1,12	-1,35	-1,35	-0,85	-0,56	0,55	-2,31	1,64	0,84	-0,33	-0,57	-0,46	0,57	-0,15	-0,75	-1,72	1,39	0,44	-0,08
2002	21	0,1	0,69	-0,23	-0,5	0,67	0,59	0,55	0,25	-0,34	-0,95	-0,79	-0,4	-0,17	1,11	0,6	1,7	0,02	1,98	-0,23	0,23	-0,25	-0,68	-0,67	0	0,84	0,11	0,52	0,7
2014	33	-0,82	-1,06	-0,58	-0,34	-0,99	-1,07	-1,01	-0,79	-0,53	-0,2	-0,21	-0,36	-0,44	1,22	-0,46	-0,62	0,75	0,27	0,29	0,27	0,29	0,74	-0,38	0,25	-0,24	0,33	0,17	0,16
2004	23	-1,01	-1,03	-0,7	-0,96	-1,04	-1,4	-0,84	-0,66	-0,64	-0,75	-0,85	-0,99	-1,05	-1,28	0,86	-0,17	0,04	0,54	0,61	0,21	-0,46	0,92	0,01	0,08	0,38	0,3	0,22	0,61
2009	28	-1,44	-2,44	-0,73	0,01	-2,76	-2,09	-1,25	-0,92	-0,67	-0,4	-0,11	0,1	0,08	-0,39	0,95	0,35	-0,63	-0,64	0,45	1,2	0,22	0,34	0,4	1,53	-1,78	0,98	0,12	0,44
1991	10	0,14	-0,04	0,36	0,01	-0,13	0,01	0,2	0,31	0,39	0,46	0,44	-0,02	-0,58	-0,72	0,21	-1,46	-0,09	0,57	0,14	-0,11	1,66	-1,38	-0,62	-0,16	-0,56	-0,42	0,77	0,59
2003	22	-0,54	0,16	-0,79	-1,17	0,28	0,18	-0,15	-0,52	-0,94	-1,17	-1,31	-1,15	-0,83	1,05	-0,16	0,34	-0,63	-0,37	-0,02	-0,57	-1,23	-0,5	0,59	-0,75	0,28	-0,05	0,63	0,77
1998	17	-0,78	-0,57	-1	-0,38	-0,31	-0,36	-1,13	-1,1	-0,96	-0,8	-0,44	-0,38	-0,41	-0,89	-1,39	0,72	-0,86	-1,28	3,47	-1,86	0,16	-0,59	2,16	-1,69	-1,69	3,19	1,04	0,77
2006	25	-0,89	-0,21	-1,19	-1,2	0,12	-0,17	-1,17	-1,28	-1,1	-1,01	-1,11	-1,22	-1,18	2,21	0,03	0,19	-1,03	-0,47	-0,96	0,67	0,34	-0,29	-0,96	0,62	1,29	0,3	0,85	1,01
1996	15	1,52	1,04	1,4	1,83	1,07	1,01	0,98	1,25	1,43	1,58	2	2,16	1,29	-1,78	-0,87	1,26	-1,75	1,28	-0,02	0,37	1,04	-0,05	-0,41	0,33	0,99	1,09	0,01	1,04
2013	32	-0,94	-1	-0,78	-0,59	-0,94	-1,07	-1,02	-0,93	-0,74	-0,52	-0,4	-0,56	-0,85	0,83	0,81	-0,25	-1,31	1,75	0,71	0,17	-1,84	1,1	1,24	0,21	0,96	-1,3	-0,07	1,23
2017	36	0,7	0,42	0,67	0,91	0,3	0,54	0,63	0,56	0,62	0,95	1,23	0,97	0,3	0,16	-0,16	-0,17	0,18	-0,44	0,03	0,23	-0,05	0,65	-0,91	0,74	1,03	-1,07	1,36	1,42
2005	24	0,68	0,89	0,83	-0,36	0,72	0,93	1,28	1,27	0,78	-0,08	-0,4	-0,36	-0,28	0,11	-1,09	-0,73	-0,14	1,95	-1,17	-0,8	-0,39	-1,05	-0,04	-0,2	-0,1	-1,14	1,12	1,44
2010	29	0,26	0,3	-0,16	0,8	0,51	0,21	-0,28	-0,31	-0,18	0,24	0,79	0,77	0,58	1,33	-1,53	0,27	-2,52	-0,3	1,23	-0,92	0,5	0,96	-0,02	-0,37	-0,52	-0,49	1,39	2,38
