# Supplementary material for: Climate in Africa sequentially shapes spring passage of Willow Warbler Phylloscopus trochilus across the Baltic coast
Source: PeerJ. 2022 Feb 18;10:e12964. doi: 10.7717/peerj.12964 (PMC8860065; doi:10.7717/peerj.12964)
Supplement: Supplemental Information 4 [file peerj-10-12964-s004.zip › Remisiewicz&Underhill_Suppl4_RScript and Data_R2/PHLUS_BKS_1982-2017_3MP_9SP_NjuvA_stand.csv]

	Year	YearN	AA	MP1	MP2	MP3	SP1	SP2	SP3	SP4	SP5	SP6	SP7	SP8	SP9	LEB_APR_MAY	NAO_APR_MAY	SCAND_APR_MAY	NAO_NOV_MAR	SAH_NOV_MAR	IOD_NOV_MAR	SOI_NOV_MAR	NAO_AUG_OCT	SAH_AUG_OCT	IOD_AUG_OCT	SOI_AUG_OCT	NAO_JUN_JUL	SCAND_JUN_JUL	TSAH_ERA5_AUG_OCT_1y	TSAH_ERA5_NOV_MAR	NMP1	NMP2	NMP3	NAA	NjuvAB_50	PropJuvA	NjuvAB_50_1y	PropJuv.aut_1y
1	1982	1	1,48077386447315	1,26743009545955	2,09432997540616	-0,030447689819211	1,09467963488408	1,27347928789797	1,71253998712383	2,01505671890782	2,43012379538689	1,62461655775864	-0,0126191445933147	-0,19564085522711	0,0422486849306661	-0,554216819440311	-0,342662629640628	-1,51029065810348	-0,271692593211881	0,212093095582051	0,357873719903061	0,586328290494978	-1,08912147251354	-0,877829187754309	-1,50647612307398	0,361897704658364	-0,119730610233087	-0,102454364107571	-0,575310256923534	-1,30248502805151	0,431134620405173	5,09216473616943	4,79977803038385	4,95918423705888	4,64769610698578	-1,46059989255341	2,65509161298373	0,453464423358514
2	1983	2	0,325482580754744	0,596847520903537	0,322743251529156	-0,35730180583026	0,62212171110418	0,453389834969802	0,480859196553814	0,406551308287754	0,374139769806528	0,0665710359325685	-0,382780719330546	-0,313025368363377	-0,348129163828688	-0,226649863472606	-0,660820663257718	1,99437400886109	1,17071196014699	-1,08773459019938	-1,39555123088836	-2,83523380181439	1,07684817811481	-0,751027504840171	1,35003131746218	-1,99438330074968	1,57542309400246	-0,234754129933434	-0,602509738984389	-1,52888943527765	3,84572081401415	1,90042236224932	1,27425447979496	2,0468475822463	1,28203972555244	-1,14139594252518	3,98463051773736	-1,49840418153248
3	1984	3	1,30165893676487	0,916172556406403	1,32407487806833	1,26486306622457	0,893404963644493	0,872970485305145	0,983097965524112	1,17935279048511	1,34859053193056	1,45323155035777	1,56056754803992	1,14589643775879	0,711467854232417	-1,97367362863371	0,121317836050961	1,84495032150989	-0,17334682821014	-0,921090015099193	-0,621981399656849	0,186145589640081	0,988800631341299	-1,79235750720823	0,223152235415808	0,696737637005823	-0,132476126806287	0,323844881331322	0,512669025510657	-0,605856082740331	0,0689815392648277	-0,0849173881950243	0,762484932128829	0,258965234311169	-0,0950613847022675	0,454623807615962	1,01078554703402	-1,17309274738398
4	1985	4	1,26285070242808	0,692645031554397	1,39409806873541	1,39802585422908	0,587117420453817	0,663180160137474	0,971139899596248	1,23326917296399	1,39142353246348	1,60903610254038	1,49887395225038	1,22974251857041	1,32491875942569	-1,15475623871444	-0,170327028098038	0,418633305884774	-1,23875928239567	0,7120268208826	-2,01440709587356	0,406246075110274	1,05923866876011	-1,83074383485406	-1,29682420083279	0,200678477972551	0,453817635560895	-0,337653947797994	0,213474722841254	-0,605856082740331	-0,0344907696324139	-0,151412020985026	1,01836970596189	0,309565678120654	-0,00467250873960296	-0,502988042468724	-0,206000941768765	0,453464423358514
5	1986	5	0,982237315685105	1,25465709403944	0,546817461663797	0,659577666204114	1,14718607085963	1,25440744015546	1,16246895444208	0,640188965696256	0,331306769273604	0,689789244662996	0,851091196460225	0,642819952889077	0,376858269581541	-0,445027834117743	0,121317836050961	0,513721106926449	-0,156955867376517	-0,921090015099193	-0,467267433410547	0,126118184511846	0,266810747798516	-0,643418985748946	-0,825107375790123	0,361897704658364	1,04011139792808	0,367944803273276	-1,36409523668832	-1,37214792258263	-1,22442232195069	-0,274902053309316	-0,275269983971933	-0,404462806746523	-0,509786815589787	1,41223565770065	-0,126134647136922	-0,522469879086984
6	1987	6	0,30160059039364	0,641553025873939	0,245717741795373	-0,417830345832306	0,639623856429361	0,510605378197349	0,743936646966827	0,613230774456814	0,106433516475751	-0,447583986270035	-0,614131703541315	-0,447179097661966	-0,125056107394772	-1,91907913597242	1,92421335988114	-0,355653074026003	-0,0913920240420223	-0,75444543999901	-0,415696111328447	-1,13445732318108	-0,067769929940823	-0,263013937006532	-0,327184060467306	-0,0101466646165897	-0,642296789734271	-0,234754129933434	-1,11929989814063	-0,675518977271449	-0,655324623015863	-0,132413554473597	-0,445859833193977	-0,325751005265102	-0,733100509144605	1,41223565770065	-0,572446293608986	1,42939872580401
7	1988	7	-0,546210067425554	-0,693225622528039	-0,335474740741352	-0,320984681829032	-0,629281679646299	-1,11050167991648	-0,631240934737561	-0,321319855177194	-0,279063488320567	-0,509905807143077	-0,506167910909623	-0,296256152201053	-0,0135195791778132	0,373889555801522	-0,408945553310855	0,0654500448728408	0,0889085451278368	-1,32103699533963	0,306302397820961	-0,0539640308728573	-0,807369322838309	-0,654946411468413	1,03555343410041	-0,841045755997321	0,530290735000093	-0,308253999836691	1,11105763084946	0,334592993429765	-0,137963078529656	-0,331897452843604	-0,46007565396248	-0,393218263677748	-0,738417501848291	0,454623807615962	-0,769763021522951	1,42939872580401
8	1989	8	-1,62985538006065	-2,09825577874065	-1,28779013381358	-0,417830345832306	-2,17822154092486	-1,75894450316201	-1,61180234082243	-1,43559175974082	-1,23209775017813	-0,977319463690898	-0,583284905646546	-0,296256152201053	-0,26447676766597	-0,445027834117743	1,04927876743414	0,228457703801425	1,13793003847975	0,312079840642161	-0,312553467164246	1,36668455716203	-0,877807360257117	0,605347042440924	-0,825107375790123	2,06090032434732	0,63225486758569	0,632544334925003	-1,44569368287089	-1,87720390793324	0,84502385599414	-0,322398219587889	-0,46007565396248	-0,280772832990004	-0,653345618589313	1,09303170767242	-0,774461038854236	0,453464423358514
9	1990	9	1,05089803797328	0,877853552146059	0,924942691266003	1,01064319821598	0,893404963644493	0,920650104661434	0,708062449183234	0,9007848143442	1,02734302793362	0,923496072936907	1,02074858488146	1,0117427084602	0,823004382449375	-0,0628663854887527	0,267140268125461	0,160537845914515	0,351163918465814	-0,987747845139266	-0,72512404382105	-0,574201541984224	1,51708591198236	0,338314225649469	-0,615455453548937	0,523116931344178	0,517545218426893	0,897143866576729	-1,11929989814063	-0,100800097389724	-1,12095001305345	-0,417390552145035	-0,488507295499487	-0,561886409709365	0,287762089963135	1,41223565770065	-0,699292761553678	1,10408729165551
10	1991	10	0,0896479259388413	-0,0928945557826517	0,322743251529156	-0,030447689819211	-0,17422590119158	-0,0424782063356029	0,146033350573615	0,271760352090542	0,352723269540066	0,424921505952565	0,40381262698607	-0,0614871259285204	-0,626970484371085	-0,718000297424164	0,200857344455234	-1,48312271494871	-0,0422191415411516	0,545382245782417	0,151588431574659	-0,0739731659156022	1,64035247746527	-1,36774478083166	-0,589248963268789	-0,134161454374908	-0,655042306307471	-0,381753869739949	0,784663846119205	0,613244571554238	-0,707060777464484	-0,379393619122177	-0,403212370888466	-0,460685522090395	-0,695881560218802	0,454623807615962	0,132256306083747	1,42939872580401
11	1992	11	-0,61188554091859	0,660712528004111	-1,37882028168077	-1,34996986186381	0,902156036307084	0,749003474978794	-0,631240934737561	-1,31877293103657	-1,29634725097752	-1,35125038892916	-1,41614844880532	-1,25210147345351	-1,1288848613474	1,02902346773694	2,93171379966859	-0,0975576140557438	0,301991035964943	0,445395500722307	-0,982980654231552	-1,6346856992497	1,21772425295243	-0,428259584695093	0,301771706256253	-1,08907533551396	0,415581085841296	-0,719853271294933	-0,602509738984389	-0,814844766333686	-1,06921385860483	-0,341396686099318	-0,659097144721531	-0,578753224312527	-0,382178990701319	0,135419857587734	-0,736876900203957	0,453464423358514
13	1994	13	-0,343213149356169	-0,380287087735231	-0,419502569541842	0,0542922661836534	-0,576775243670755	-0,280876303117048	0,0144946253671082	-0,276389536444789	-0,514644991251651	-0,400842620615253	-0,2285467298567	0,0558973872077458	0,376858269581541	0,537673033785374	0,333423191795688	0,771816566896708	1,6624407851557	0,645368990842526	0,048445787410458	-0,0539640308728573	-0,367131588970758	-0,647280673364967	-0,353390550747454	-1,00226498268313	1,99602514091805	-0,308253999836691	-0,00412113364558405	-0,675518977271449	-0,500116159670001	-0,227405887030743	-0,417428191656969	-0,353862362937038	-0,180133267961246	-0,343386067454609	0,282592860684864	-0,685125596161234
14	1995	14	0,501612259667886	0,539369014513022	0,420775718463061	0,284300718191428	0,595868493116407	0,577356845296154	0,516733394337406	0,415537372034235	0,277765518607448	0,471662871607347	0,573470015407301	0,525435439752811	-0,180824371503251	0,155511585156386	-1,60203817937494	-0,763172221347465	1,36740349015047	0,578711160802453	1,13144355113457	-0,274064516343051	-0,807369322838309	2,08281719690502	1,9527805939056	-1,49832414171641	0,122434204657705	-0,514053635565812	-2,28887762675739	-1,45922654074653	-0,44838000522138	-0,284401286565031	-0,232622521666423	-0,30888419066194	0,319664046185252	-1,3009979175393	-0,281169219069323	-0,359814162012734
15	1996	15	1,51361160121967	1,01835656776732	1,38009343060199	1,8217256342434	1,04217319890854	0,987401571760239	0,959181833668383	1,23326917296399	1,41284003272994	1,5622947368856	1,99242271856669	2,15204940749821	1,26915049531721	-1,75529565798857	-0,872926019002445	1,2336716005277	-1,746879068238	1,24528946120318	-0,00312553467164248	0,406246075110274	1,0240196500507	-0,0632436492881672	-0,379597041027602	0,361897704658364	0,976383815062079	1,16174339822846	0,0230783484152707	1,06605338600651	-0,603588468567243	-0,265402820053602	0,193852101388685	-0,145838316164711	0,760974440591202	-0,662590017482839	0,160444410071457	-1,33574846445823
16	1997	16	1,52853784519536	1,41431961179087	2,03130910380579	0,00586943418201659	1,20844357949776	1,4260540698381	1,82016258047461	1,81736331648525	1,9161277889918	2,10761066952472	0,943631590144532	-0,0950255582531679	-0,515433956154126	0,100917092495101	-0,912695773204581	-1,95856172015709	-0,370038358213623	-0,254511714698461	-0,879838010067352	0,546310020409488	0,21398221973441	-0,220765921744685	-1,9519864578365	0,895161300619132	-0,540332657148674	-1,23435236061773	-0,194517508071568	-0,536193188209213	-1,43136693974518	-0,189408954007885	1,0610171682674	0,152142075157812	-0,254571165812852	0,933429732658306	0,550379848568103	-0,685125596161234
17	1998	17	-0,856675942119906	-0,629360615427466	-1,07071824274564	-0,429936053832715	-0,357998427105986	-0,423915161185915	-1,22914423113077	-1,18398197483935	-1,01793274751351	-0,852675821944813	-0,490744511962238	-0,430409881499643	-0,459665692045647	-0,881783775408018	-1,37667623889617	0,690312737432415	-0,828985261555083	-1,2877080803196	3,45215304482909	-1,83477704967715	0,161153691670303	-0,589643544767632	2,18863900642693	-1,65954336840222	-1,85312086418823	3,30793959940357	1,05665866672775	0,787401807882033	0,793287701545519	-0,350895919355033	-0,46007565396248	-0,303261919127553	1,74461809077314	-0,183784092440495	-0,346941461707311	0,941431574581264
18	1999	18	1,05686853556355	0,692645031554397	0,665856885797825	1,8217256342434	0,735885655717859	0,644108312394958	0,576523723976728	0,649175029442737	0,609721272737611	0,752111065536039	1,36006336172392	1,83343430041406	2,1056744569444	0,974428975075651	-0,0775309349597201	-0,899011937121285	0,0233447017933426	-1,25437916529956	-0,673552721738949	1,32666628707654	-1,03629294444944	0,910823824006802	-1,32303069111294	1,47803081248323	0,326362469828899	-1,77825139790184	0,213474722841254	-0,64068753000589	-0,0344907696324139	-0,141912787729312	0,208067922157189	-0,00528152780503041	-0,142914319035443	-0,662590017482839	1,41951305485581	-0,197158444938484
19	2000	19	-1,85076379090086	-1,73422523826738	-1,59589217274871	-1,4589212338675	-1,51314001856797	-2,16898922962609	-1,88683785716331	-1,60632697092395	-1,55334525417506	-1,56937676198481	-1,53953564038439	-1,43656285123907	-1,24042138956436	-0,77259479008545	0,982995843763913	0,568056993235977	1,15432099931337	-0,0545382245782417	0,100017109492559	1,24662974690556	0,883143575213087	2,13273095027031	0,0135003131746219	0,647131721102496	-0,489350590855876	0,529644517060442	-2,47927400118337	-0,501361740943654	0,84502385599414	-0,341396686099318	-0,602233861647516	-0,348240091402651	0,0857163672230615	1,09303170767242	-0,248283097750329	-0,685125596161234
20	2001	20	0,412054795813746	0,251976482560443	0,175694551128298	0,889586118211889	-0,00795552060235525	0,615500540781185	0,708062449183234	0,298718543329984	0,0100592652766716	0,113312401587351	0,40381262698607	0,776973682187667	1,43645528764265	-0,00827189282746756	-0,0642743502256747	-0,708836335037936	-1,27154120406292	-1,32103699533963	-0,673552721738949	1,2666388819483	0,56617240682845	-0,441689035658272	0,144532764575363	1,23000123296659	-0,106985093659888	0,412044725215231	-0,656908703106099	-0,344620228248638	-0,758796931913105	-0,113415087962168	-0,175759238592408	-0,218927846111745	-0,17481627525756	-0,0241821174263803	-0,0462683525050784	1,10408729165551
21	2002	21	0,0508396916020472	0,654326027294053	-0,279456188207691	-0,550993133836807	0,639623856429361	0,558284997553638	0,516733394337406	0,208857905865176	-0,386145989652878	-1,00848037412742	-0,845482687752085	-0,447179097661966	-0,20870850355749	1,08361796039822	0,58529830174255	1,66835869100392	0,0725175842942133	1,94519667662395	-0,209410823000045	0,26618212981106	-0,243865023487843	-0,68572463813939	-0,641661943829085	0,0270577723109057	0,823437616183684	0,162145167544156	0,539868507571512	0,717738913350915	-0,551852314118622	0,0195741776178361	-0,474291474730984	-0,235794660714906	0,314347053481566	-0,662590017482839	-0,276471201738038	-0,0345027278642341
22	2003	22	-0,61188554091859	0,117859967649239	-0,853646351677709	-1,22891278185972	0,237074513950186	0,129168423347037	-0,212708627262312	-0,581915703825138	-0,996516247247049	-1,22660674718307	-1,36987825196316	-1,21856304112886	-0,877927672859241	1,02902346773694	-0,170327028098038	0,309961533265718	-0,599511809884353	-0,387827374778608	-0,00312553467164248	-0,534183271898734	-1,21238803799646	-0,50704953948765	0,616249589618033	-0,717030966239003	0,224398337243302	0,000445453756989462	0,648666435814931	0,787401807882033	-0,500116159670001	-0,236905120286458	-0,573802220110509	-0,426951892884072	-0,249254173109166	-2,4182117426381	0,155746392740172	-0,685125596161234
23	2004	23	-1,09549584573095	-1,10834816868176	-0,762616203810511	-1,02311574585277	-1,1018396034262	-1,49193863476679	-0,930192582934167	-0,734678787515312	-0,696685243516579	-0,805934456290031	-0,907176283541623	-1,05087087950562	-1,10100072929316	-1,26394522403701	0,837173411689414	-0,192645415097418	0,0889085451278368	0,51205333076238	0,615730330313564	0,246172994768316	-0,455179135744268	0,899296398287335	0,0397068034547701	0,113868125141728	0,339107986402099	0,353244829292625	0,240674204902109	0,630660295187017	0,793287701545519	-0,198908187263599	-0,417428191656969	-0,196438759974196	-0,079110406591209	0,773827757644191	-0,342243444376026	-2,47433848397798
24	2005	24	0,64490420183451	0,858694050015887	0,805903267131976	-0,405724637831897	0,692130292404906	0,901578256918919	1,27009154779285	1,25124130045695	0,748928524469615	-0,12039442668656	-0,444474315120084	-0,413640665337319	-0,320245031774449	0,100917092495101	-1,08503137474717	-0,749588249770082	-0,0913920240420223	1,91186776160392	-1,13769462047785	-0,774292892411672	-0,38474109832546	-1,05074057354632	-0,0127061771055264	-0,171365891302403	-0,170712676525886	-1,11675256877252	1,13825711291032	1,46661502956044	-0,551852314118622	0,50403507365928	0,00904643139813861	0,242098419708007	-0,509786815589787	-0,183784092440495	-0,19190688977491	0,778775857507014
25	2006	25	-0,976085893925426	-0,265330074954199	-1,26678317661345	-1,26522990586095	0,0795552060235524	-0,223660759889501	-1,27697649484223	-1,37268931351545	-1,16784824937875	-1,07080219500046	-1,16937406564716	-1,28563990577815	-1,24042138956436	2,1755078136239	0,0152651581785978	0,160537845914515	-1,00928583072494	-0,487814119838717	-0,931409332149452	0,706383100751447	0,337248785217324	-0,295694188921221	-0,929933336910717	0,647131721102496	1,29502172939207	0,353244829292625	0,866262292301769	1,03122193874095	1,10370462823724	-0,170410487496456	-0,431644012425473	-0,151460587699098	-0,116329355517012	0,614225782630076	-0,572446293608986	-0,197158444938484
26	2007	26	0,829989627133066	0,0667679619687809	0,546817461663797	2,29384824625936	0,0357998427105986	0,0147373368919439	0,157991416501479	0,325676734569427	0,566888272204687	0,98581789380995	1,49887395225038	2,13528019133589	3,08161907884278	0,865239989753081	0,505758793338278	-0,464324846645059	0,367554879299437	-1,55433940047989	1,49244280570927	-0,154009706086582	-2,95572946411196	0,282579122295846	1,27141184662174	-1,08907533551396	-1,02466228693026	-0,3964538437206	0,730264881997495	-0,205294439186401	0,534606929302415	-0,236905120286458	0,392873592147736	0,0734302736763906	-0,20140123877599	-1,62020186756752	-0,224793011093904	0,616120140432764
27	2008	27	-0,220817948755511	-0,14398656146311	-0,062384297139758	-0,514676009835579	-0,18297697385417	-0,128301521176923	-0,00942150648862032	0,110011204653887	-0,0327737352562527	-0,400842620615253	-0,552438107751777	-0,547794394635909	-0,348129163828688	0,100917092495101	-1,90693962825799	0,635976851122887	0,252818153464073	0,945329226022856	0,25473107573886	1,70683985288869	0,918362593922491	-0,301457901780955	0,694869060458477	0,647131721102496	-1,50899191671185	0,80894402269282	-0,412113364558406	-0,25754161008474	0,327662311507932	-0,0754181549393098	-0,246838342434926	-0,106482415424	-0,541688771811904	0,454623807615962	-0,299961288394462	-1,66105989860673
28	2009	28	-1,54029791620651	-2,55169732915471	-0,797627799144049	-0,030447689819211	-2,85205413594435	-2,20713292511112	-1,36068295633728	-0,995274636163257	-0,728809993916272	-0,447583986270035	-0,151429735119776	0,0558973872077458	0,0422486849306661	-0,390433341456458	0,929969504827731	0,3235455048431	-0,599511809884353	-0,6544586949389	0,461016364067262	1,24662974690556	0,21398221973441	0,328688825173714	0,432804157656994	1,56484116531405	-1,95508499677383	1,04414360638324	0,13187627665869	0,456503058859222	1,51759386382621	-0,350895919355033	-0,275269983971933	-0,151460587699098	-0,403446961516064	0,614225782630076	-0,600634397596695	0,453464423358514
29	2010	29	0,215028375334638	0,2583629832705	-0,216435316607324	0,768529038207797	0,473353475840137	0,167312118832069	-0,344247352468819	-0,375236237656079	-0,225522237654412	0,206795132896915	0,758550802775917	0,743435249863019	0,544163061906979	1,30199593104336	-1,52249867097067	0,242041675378807	-2,53364518825193	-0,321169544738534	1,23458619529877	-0,894347702668141	0,495734369409642	0,935838337818046	0,0135003131746219	-0,344986596964048	-0,616805756587872	-0,455253739643206	1,41025193351886	2,42447982936331	-0,0344907696324139	-0,30339975307646	-0,232622521666423	-0,275150561455617	-0,663979603996685	0,773827757644191	-0,478485946983288	0,616120140432764
32	2013	32	-1,02384987464763	-1,07641566513148	-0,846644032611001	-0,647838797840081	-0,996826731475111	-1,15818129927276	-1,12152163777999	-1,01324676365622	-0,793059494715658	-0,57222762801612	-0,444474315120084	-0,614871259285204	-0,905811804913481	0,810645497091796	0,784147072753232	-0,274149244561711	-1,28793216489654	1,7118942714837	0,718872974477765	0,206154724682826	-1,81111135605632	1,07606947169536	1,27141184662174	0,237882914900046	0,95089278191568	-1,27845228255969	-0,0585200977672936	1,25762634596708	0,431134620405173	-0,284401286565031	-0,388996550119962	-0,275150561455617	-0,371545005293947	0,295021832601849	-0,727480865541387	0,290808706284266
33	2014	33	-0,901454674046976	-1,13389417152199	-0,643576779676483	-0,393618929831487	-1,04933316745066	-1,15818129927276	-1,10956357185213	-0,869469743712525	-0,578894492051037	-0,245038068432646	-0,259393527751469	-0,413640665337319	-0,487549824099887	1,19280694572079	-0,461971892247037	-0,640916477151026	0,810110821807274	0,245422010602088	0,306302397820961	0,30620039989655	0,284420257153218	0,724482987251617	-0,353390550747454	0,275087351827542	-0,323658875404281	0,382644777253928	0,186275240780399	0,177851480734749	0,275926157059311	-0,388892852377891	-0,388996550119962	-0,353862362937038	-0,206718231479677	0,933429732658306	-0,450297842995579	0,290808706284266
34	2015	34	-0,838764449349078	-0,00987004655190675	-1,18275534781296	-1,33786415386341	0,184568077974642	-0,0520141302068607	-0,858444187366982	-1,12107952861399	-1,13572349897905	-1,17986538152829	-1,41614844880532	-1,41979363507674	-0,905811804913481	-0,554216819440311	0,532271962806369	-2,3253289527464	1,72800462849019	0,812013565942709	-0,312553467164246	-0,534183271898734	-0,455179135744268	0,555433289075631	-0,11753213822612	-0,717030966239003	-1,89135741390783	1,47044285182214	0,458270061388947	-0,065968650124165	-0,655324623015863	-0,360395152610747	-0,588018040879013	-0,516908237434267	-0,350277034479203	0,454623807615962	-0,304659305725747	0,941431574581264
35	2016	35	-1,16714181681426	-1,24246468359297	-0,839641713544294	-0,938375789849902	-1,34686963797874	-1,0151424412039	-0,834528055511253	-0,887441871205487	-0,857308995515045	-0,728032180198727	-0,737518895120392	-1,01733244718097	-1,10100072929316	1,1382124530595	-0,316149460172538	0,78540053847409	1,49853117681946	1,24528946120318	1,07987222905247	-1,0544207830101	-0,243865023487843	1,91180783635673	1,37623780774233	-1,83316407406387	-1,21584503552825	-1,76355142392119	1,27425452321459	0,369424440695324	-0,0344907696324139	-0,274902053309316	-0,46007565396248	-0,348240091402651	-0,589541706145079	-1,46059989255341	-0,431505773670439	0,453464423358514
36	2017	36	0,665800943400476	0,379706496761589	0,637847609530995	0,87748041021148	0,263327731937958	0,501069454326091	0,600439855832456	0,523370136992005	0,588304772471149	0,923496072936907	1,20582937225007	0,944665843810904	0,265321741364583	0,155511585156386	-0,170327028098038	-0,192645415097418	0,236427192630449	-0,454485204818681	0,048445787410458	0,26618212981106	-0,0501604205861209	0,628401893879858	-0,87752035635042	0,771146510860814	1,02736588135488	-1,04325269886926	1,38305245145801	1,44919930592766	-0,758796931913105	-0,284401286565031	-0,161543417823905	-0,314506462196327	-0,594858698848765	-1,14139594252518	-0,642916553578259	-1,49840418153248
