# Supplementary material for: Climate in Africa sequentially shapes spring passage of Willow Warbler Phylloscopus trochilus across the Baltic coast
Source: PeerJ. 2022 Feb 18;10:e12964. doi: 10.7717/peerj.12964 (PMC8860065; doi:10.7717/peerj.12964)
Supplement: Supplemental Information 4 [file peerj-10-12964-s004.zip › Remisiewicz&Underhill_Suppl4_RScript and Data_R2/RScript_WW2_R2.R]

# Supplementary materials to paper:
# Climate in Africa sequentially shapes within-season spring passage 
# of Willow Warbler Phylloscopus trochilus through the Baltic coast 

#Magdalena Remisiewicz, Les G. Underhill 

## R script by Magdalena Remisiewicz (29 November 2021)

## Corresponding Author:  Magdalena Remisiewicz 
## Email address: magdalena.remisiewicz@ug.edu.pl

library (abind)
library (DescTools)
library (base64enc)
library (Hmisc)
library (plyr)
library(graphics)
library (mgcv)
library (data.table)
library (lattice)
library (broom)
library(writexl)
library (lme4)
library (car)
library(heplots)
library (MuMIn)
library (MASS)
library (ppcor)

getwd()
# 1. LINEAR REGRESSION OF 3 MAIN NON-OVERLAPPING SUB-PERIODS AND OVERALL AA AGAINST YEAR #########
#== Fig.3 and Table S3: Regression against Year
dat <- read.csv2("Data/PHLUS_BKS_1982-2017_3MP_9SP_15climate indices_Year_non-stand.csv", dec = ",", sep = ";",  header = T)
#raw, non-standardised data
dat <- dat[complete.cases(dat),]#using only complete cases, 
# years with NA (1993,2011) removed; this makes 34 years during 1982-2017
names (dat)

Year <- dat$Year
YearN <- dat$YearN

AARaw <- dat$AA
MP1Raw <- dat$MP1
MP2Raw <- dat$MP2
MP3Raw <- dat$MP3

regAA<- lm (AARaw ~ YearN, data=dat)
summary (regAA)
regAA$co

regMP1<- lm (MP1Raw ~ YearN, data=dat)
summary (regMP1)
regMP1$co

regMP2 <- lm (MP2Raw ~ YearN, data=dat)
summary (regMP2)
regMP2$co

regMP3 <- lm (MP3Raw ~ YearN, data=dat)
summary (regMP3)
regMP3$co

### 1A. DRAWING FIGURES FOR LINEAR REGRESSIONS FOR THREE MAIN PERIODS AND WHOLE SPRING#### 
#dat <- read.csv2("PHLUS_BKS_1982-2017_3MP_9SP_13climate indices_year_non-stand.csv", dec = ".", sep = ";",  header = T)
### Figure for AA = Fig. 3D ####
windows(28,18) 
par(mar=c(5,7,1,2)) 

plot (Year, AARaw,pch=16,col="black", xlim=c(1982,2017), xlab = "", cex.lab=1, cex.axis=1,xaxt='n',
      ylab = "",ylim=c(-6, 6), cex.axis=1.2, las = 1, type = "p")

lines(Year, AARaw, col = "black", type = "o", pch = 16, cex = 0.7)   

# x axis
mtext(text = "Year",
      side = 1,
      line = 3,
      cex = 1.4)

# y axis
mtext(text = "Overall Annual Anomaly for spring",
      side = 2, #side 2 = left
      line = 5,
      cex = 1.4)

#labels on X-axis
xds <- seq(1982,2017,5) 
axis(1, at =  seq(1982,2017,5), labels =  xds, cex.axis = 1.4, las = 1, col.axis = 1) 
minor.tick(nx = 10, ny = 0, tick.ratio = 0.5)

#linear trend
xv <- c(1982:2017)
yv <- predict (regAA,list(Year=xv))
lines (xv, yv,col="black", lwd=2)

summary (regAA)
regAA$co

text(2018, 6, "AA = -0.15*Year + 2.77",cex = 1.5, col=1, pos=2)
text(2018, 5, "R  = 0.21, p = 0.006",cex = 1.5, col=1, pos=2)
text(locator(1), "2", cex = 0.75, col=1, adj=0)
text(locator(1), "**",cex = 1.6, col=1.2, adj=0)


### Figure for MP1 = Fig. 3A####
windows(28,18) 
par(mar=c(5,7,1,2)) 
plot (Year, MP1Raw,pch=16,col="black", xlim=c(1982,2017), xlab = "", cex.lab=1, cex.axis=1,xaxt='n',
      ylab = "",ylim=c(-6, 6), cex.axis=1.4, las = 1, type = "p")
lines(Year, MP1Raw, col = "black", type = "o", pch = 16, cex = 0.7)   

# x axis
mtext(text = "Year",
      side = 1,
      line = 3,
      cex = 1.4)

# y axis
mtext(text = "Annual Anomaly for 1st main period",
      side = 2, #side 2 = left
      line = 5,
      cex = 1.4)

#labels at X-axis 
xds <- seq(1982,2017,5) 
axis(1, at =  seq(1982,2017,5), labels =  xds, cex.axis = 1.4, las = 1, col.axis = 1) 
minor.tick(nx = 10, ny = 0, tick.ratio = 0.5)

#trend ofr MP1
xv <- c(1982:2017)
yv <- predict (regMP1,list(Year=xv))
lines (xv, yv,col="black", lwd=2)

summary (regMP1)
regMP1$co

text(2018, 6, "MP1 = -0.07*Year + 1.23",cex = 1.5, col=1, pos=2)
text(2018, 5, "R  = 0.20, p = 0.009",cex = 1.5, col=1, pos=2)
text(locator(1), "2", cex = 0.75, col=1, adj=0)
text(locator(1), "**",cex = 1.4, col=1.2, adj=0)

### Figure for MP2 = Fig. 3B ####
windows(28,18) 
par(mar=c(5,7,1,2)) 
plot (Year, MP2Raw,pch=16,col="black", xlim=c(1982,2017), xlab = "", cex.lab=1, cex.axis=1,xaxt='n',
      ylab = "",ylim=c(-6, 6), cex.axis=1.4, las = 1, type = "p")
lines(Year, MP2Raw, col = "black", type = "o", pch = 16, cex = 0.7)   

# x axis
mtext(text = "Year",
      side = 1,
      line = 3,
      cex = 1.4)

# y axis
mtext(text = "Annual Anomaly for 2nd main period",
      side = 2, #side 2 = left
      line = 5,
      cex = 1.4)

#labels at X-axis
xds <- seq(1982,2017,5) 
axis(1, at =  seq(1982,2017,5), labels =  xds, cex.axis = 1.4, las = 1, col.axis = 1) 
minor.tick(nx = 10, ny = 0, tick.ratio = 0.5)

#trend for MP2
xv <- c(1982:2017)
yv <- predict (regMP2,list(Year=xv))
lines (xv, yv,col="black", lwd=2)

summary (regMP2)
regMP2$co

text(2018, 6, "MP2 = -0.06*Year + 1.17",cex = 1.5, col=1, pos=2)
text(2018, 5, "R  = 0.20, p = 0.006",cex = 1.5, col=1, pos=2)
text(locator(1), "2", cex = 0.75, col=1, adj=0)
text(locator(1), "**",cex = 1.5, col=1.2, adj=0)

### Figure for MP3 = Fig. 3C####
windows(28,18) 
par(mar=c(5,7,1,2)) 

plot (Year, MP3Raw,pch=16,col="black", xlim=c(1982,2017), xlab = "", cex.lab=1, cex.axis=1,xaxt='n',
      ylab = "",ylim=c(-6, 6), cex.axis=1.4, las = 1, type = "p")
lines(Year, MP3Raw, col = "black", type = "o", pch = 16, cex = 0.7)   

# x axis
mtext(text = "Year",
      side = 1,
      line = 3,
      cex = 1.4)

# y axis
mtext(text = "Annual Anomaly for 3rd main period",
      side = 2, #side 2 = left
      line = 5,
      cex = 1.4)

#labels for X-axis
xds <- seq(1982,2017,5) 
axis(1, at =  seq(1982,2017,5), labels =  xds, cex.axis = 1.4, las = 1, col.axis = 1) 
minor.tick(nx = 10, ny = 0, tick.ratio = 0.5)

#trend for MP3
xv <- c(1982:2017)
yv <- predict (regMP3,list(Year=xv))
lines (xv, yv,col="black", lwd=2)

summary (regMP3)
regMP3$co

text(2018, 6, "MP3 = -0.02*Year + 0.37",cex = 1.5, col=1, pos=2)#pos=4 - left adjustment to the coordinates
text(2018, 5, "R  = 0.06, p = 0.149",cex = 1.5, col=1, pos=2)
text(locator(1), "2", cex = 0.75, col=1, adj=0) 

# 2. DATA STANDARDISATION ######### 
# To make all measures of migration timing and climate variables in one scale (mean=0, sd=1) for GLM
## Standardisation of data for 34 years (without data on Njuv in autumn the previous year) 
dat <- read.csv2("Data/PHLUS_BKS_1982-2017_3MP_9SP_15climate indices_Year_non-stand.csv", dec = ",", sep = ";",header = T)
dat <- dat[complete.cases(dat),]#using only complete cases, 
# years with NA (1993,2011) removed; this makes 34 years during 1982-2017
str (dat)
names (dat)
scaled.data <- scale(dat[c(3:34)]) #numbers of columns numbers to be standardised

# check that we get means of 0 and sd of 1
colMeans(scaled.data)  # check if mean=0 (or very close to 0)
# alternatively: apply (scaled.dat, 2, mean)
apply(scaled.data, 2, sd) #check if sd=1, 2=mean from all columns

Years <- data.frame (dat[c(1:2)]) # data frame with columns that were not standardised

Years.scaled.data <- cbind(Years, scaled.data) #column bind: non-standarised columns with Year+new columns with standardised data
names (Years.scaled.data)

write.csv2(Years.scaled.data, file = "Data/PHLUS_BKS_1982-2017_3MP_9SP_15climate indices_Year_stand.csv") 
#save scaled data as dataset ready for multiple regression

## Standardisation of data for 33 years (with data on Njuv in autumn the previous year) 
dat2 <- read.csv2("Data/PHLUS_BKS_1982-2017_3MP_9SP_15climate indices_Year_non-stand_NjuvA.csv", dec = ",", sep = ";",header = T)
dat2 <- dat2[complete.cases(dat2),]#using only complete cases, 

# years with NA (1882,1993,2011) removed; this makes 34 years during 1982-2017
str (dat2)
names (dat2)
scaled.data <- scale(dat2[c(3:38)]) #numbers of columns numbers to be standardised

# check that we get means of 0 and sd of 1
colMeans(scaled.data)  # check if mean=0 (or very close to 0)
# alternatively: apply (scaled.dat, 2, mean)
apply(scaled.data, 2, sd) #check if sd=1, 2=mean from all columns

Years <- data.frame (dat2[c(1:2)]) # data frame with columns that were not standardised

Years.scaled.data <- cbind(Years, scaled.data) #column bind: non-standarised columns with Year+new columns with standardised data
names (Years.scaled.data)

write.csv2(Years.scaled.data, file = "Data/PHLUS_BKS_1982-2017_3MP_9SP_NjuvA_stand.csv") 
#save scaled data as dataset ready for multiple regression

# 3. MULTIPLE REGRESSIONS of SUB-PERIODS OF AA AGAINST 13 CLIMATE VARIABLES + YEAR#####
#"all-subsets selection" of the best model according to AICc   
dat <- read.csv2("Data/PHLUS_BKS_1982-2017_3MP_9SP_15climate indices_Year_stand.csv", dec=",", sep = ";",  header = T)
#or 
#dat <-Years.scaled.data
#names (dat)
#dat$X <- NULL #remove first column X if data was loaded again from the saved file
names(dat)  


# Models for 3 main non-overlapping sub-periods of AA (MP1-MP3)====
#== Models for MP1   ====
#==== Full model with Year + 15 climate variables in Table S5 ====
full.modelMP1 <- lm(MP1 ~ YearN #Year
                    + LEB_APR_MAY + NAO_APR_MAY + SCAND_APR_MAY #conditions during spring arrival
                    + NAO_NOV_MAR + IOD_NOV_MAR + SOI_NOV_MAR  #conditions non-breeding during stay Nov-Mar
                    + NAO_AUG_OCT + IOD_AUG_OCT + SOI_AUG_OCT  #conditions during migration south to non-breeding grounds Aug ? Oct
                    + NAO_JUN_JUL + SCAND_JUN_JUL #conditions during previous breeding season
                    + SAH_NOV_MAR + SAH_AUG_OCT #conditions in teh Sahel
                    + TSAH_ERA5_AUG_OCT_1y + TSAH_ERA5_NOV_MAR # temperature anomalies at Sahel  
                    - 1 # no Intercept becasuse all variables were standardised, alternative notation +0 
                    , data = dat)
summary (full.modelMP1) 
write_xlsx(tidy(full.modelMP1,  conf.int = F), 'full.modelMP1.xlsx')

VIF (full.modelMP1)  # Variance Inflation Factor
etasq(full.modelMP1) #partial R2 coefficient for each factor

#calculating Pearson's partial correlation coefficient (pR) 
#dataset with only MP1 + YearN +13 climate variables, 
#to avoid calculating partial correlations  between all sub-periods of AA
MP1dat <- data.frame (dat$MP1,  dat$YearN,
                           dat$LEB_APR_MAY,dat$NAO_APR_MAY, dat$SCAND_APR_MAY, #conditions during spring arrival
                           dat$NAO_NOV_MAR, dat$IOD_NOV_MAR, dat$SOI_NOV_MAR, #conditions non-breeding during stay Nov-Mar
                           dat$NAO_AUG_OCT, dat$IOD_AUG_OCT,dat$SOI_AUG_OCT, #conditions during migration south to non-breeding grounds Aug ? Oct
                           dat$NAO_JUN_JUL, dat$SCAND_JUN_JUL,
                           dat$SAH_NOV_MAR, dat$SAH_AUG_OCT, 
                           dat$TSAH_ERA5_AUG_OCT_1y, dat$TSAH_ERA5_NOV_MAR) 

pcor(MP1dat) # first column = partial correlation coefficients (pR) in Table S5 

#==== full model diagnostics == 
windows(18,18) #square figure window
par(mfrow = c(2, 2))  # Split the plotting panel into a 2 x 2 grid
plot(full.modelMP1)  
# plots of residuals 

#==== "all-subsets selection" of the best model by AICc using "dredge" = Table S6====
options(na.action = "na.fail")
results <- dredge(full.modelMP1)
# the dredge function fits all combinations
results
names (results)

# best model
subset(results, delta == 0)
# best suppported models with delta AICc < 2
subset(results, delta < 2)

res.subset <- subset(results, delta < 2)
res.subset
write.csv2(res.subset,"ModelsMP1_delta AICc 0-2.csv", row.names = F)

sel.table <- as.data.frame (res.subset)[15:19]
head (sel.table)

sel.table[,2:3]<- round(sel.table[,2:3],4)
sel.table[,4:5]<- round(sel.table[,4:5],4)
sel.table
names(sel.table)[1] = "K"
sel.table$Model <- rownames(sel.table)
sel.table
write.csv2(sel.table,"ModelsMP1_delta AICc 0-2_stats.csv", row.names = F)
# results presented in Table S6

#==== Best model in Table 3 ===========
subset(results, delta == 0)
names (dat)
bestmodelMP1 <- lm(formula = MP1  ~ NAO_APR_MAY 
                   + IOD_AUG_OCT + SAH_AUG_OCT + TSAH_ERA5_AUG_OCT_1y
                   + SOI_NOV_MAR + SCAND_JUN_JUL 
                   - 1, data = dat)
summary (bestmodelMP1) 
write_xlsx(tidy(bestmodelMP1,  conf.int = F), 'bestmodelMP1.xlsx')
VIF (bestmodelMP1)  # Variance Inflation Factor
etasq(bestmodelMP1) #partial R2 coefficient for each factor
#dataframe for partial correlation coefficients pR for the best model
MP1best.dat <- data.frame (dat$MP1 ,
                                dat$NAO_APR_MAY, 
                                dat$IOD_AUG_OCT,dat$SAH_AUG_OCT, dat$TSAH_ERA5_AUG_OCT_1y,
                           dat$SOI_NOV_MAR, dat$SCAND_JUN_JUL) 

pcor (MP1best.dat)
#==== Best model diagnostics = Fig.S2 ==== 
windows(18,18) #square figure window
par(mfrow = c(2, 2))  # Split the plotting panel into a 2 x 2 grid
plot(bestmodelMP1)  

#== Models for MP2  ====
#=== Full model with Year + 13 climate variables in Table S5 ====
full.modelMP2 <- lm(MP2 ~ YearN #Year
                    + LEB_APR_MAY + NAO_APR_MAY + SCAND_APR_MAY #conditions during spring arrival
                    + NAO_NOV_MAR + IOD_NOV_MAR + SOI_NOV_MAR  #conditions non-breeding during stay Nov-Mar
                    + NAO_AUG_OCT + IOD_AUG_OCT + SOI_AUG_OCT  #conditions during migration south to non-breeding grounds Aug ? Oct
                    + NAO_JUN_JUL + SCAND_JUN_JUL #conditions during previous breeding season
                    + SAH_NOV_MAR + SAH_AUG_OCT #conditions in teh Sahel
                    + TSAH_ERA5_AUG_OCT_1y + TSAH_ERA5_NOV_MAR # temperature anomalies at Sahel  
                    - 1 # no Intercept becasuse all variables were standardised, alternative notation +0 
                    , data = dat)
summary (full.modelMP2) 
write_xlsx(tidy(full.modelMP2,  conf.int = F), 'full.modelMP2.xlsx')
VIF (full.modelMP2)  # Variance Inflation Factor 
etasq(full.modelMP2) #partial R2 coefficient for each factor 

#selecting dataframe for partial correlation coefficients pR
MP2dat <- data.frame (dat$MP2 , dat$YearN,
                      dat$LEB_APR_MAY,dat$NAO_APR_MAY, dat$SCAND_APR_MAY, #conditions during spring arrival
                      dat$NAO_NOV_MAR, dat$IOD_NOV_MAR, dat$SOI_NOV_MAR, #conditions non-breeding during stay Nov-Mar
                      dat$NAO_AUG_OCT, dat$IOD_AUG_OCT,dat$SOI_AUG_OCT, #conditions during migration south to non-breeding grounds Aug ? Oct
                      dat$NAO_JUN_JUL, dat$SCAND_JUN_JUL,
                      dat$SAH_NOV_MAR, dat$SAH_AUG_OCT, 
                      dat$TSAH_ERA5_AUG_OCT_1y, dat$TSAH_ERA5_NOV_MAR) 
pcor(MP2dat) #partial correlation coefficients pR  in Table S5

#=== Full model diagnostics = Fig.S3 == 
windows(18,18) #square figure window
par(mfrow = c(2, 2))  # Split the plotting panel into a 2 x 2 grid
plot(full.modelMP2)  

#=== "all-subsets selection" of the best model by AICc using "dredge" = Table S7 ====
options(na.action = "na.fail")
results <- dredge(full.modelMP2)
# the dredge function fits all combinations
results
names (results)

# best model
subset(results, delta == 0)
# best suppported models with delta AICc < 2
subset(results, delta < 2)

res.subset <- subset(results, delta < 2)
res.subset
write.csv2(res.subset,"ModelsMP2_delta AICc 0-2.csv", row.names = F)

sel.table <- as.data.frame (res.subset)[15:19]
head (sel.table)

sel.table[,2:3]<- round(sel.table[,2:3],4)
sel.table[,4:5]<- round(sel.table[,4:5],4)
sel.table
names(sel.table)[1] = "K"
sel.table$Model <- rownames(sel.table)
sel.table
write.csv2(sel.table,"ModelsMP2_delta AICc 0-2_stats.csv", row.names = F)

#=== Best model in Table 3 ===========
names (dat)
subset(results, delta == 0)
bestmodelMP2 <- lm(formula = MP2 ~ 
                         LEB_APR_MAY + NAO_APR_MAY 
                         + IOD_AUG_OCT + SAH_AUG_OCT 
                         + SCAND_JUN_JUL
                         - 1 # no Intercept, alternative notation +0#conditions during previous breeding season
                         , data = dat) #conditions during previous breeding season
summary (bestmodelMP2) 
write_xlsx(tidy(bestmodelMP2,  conf.int = F), 'bestmodelMP2.xlsx')

VIF (bestmodelMP2)  # Variance Inflation Factor
etasq(bestmodelMP2) #partial R2 coefficient for each factor

#selecting dataframe for pRs
MP2best.dat <- data.frame (dat$MP2 , dat$LEB_APR_MAY,
            dat$NAO_APR_MAY, dat$IOD_AUG_OCT, 
            dat$SAH_AUG_OCT, dat$SCAND_JUN_JUL) 
pcor (MP2best.dat)

#=== Best model diagnostics = Fig.S3 ==== 
windows(18,18) #square figure window
par(mfrow = c(2, 2))  # Split the plotting panel into a 2 x 2 grid
plot(bestmodelMP2)  
#== Models for MP3 ====
#=== Full model with Year + 13 climate variables in Table S5 ====
full.modelMP3<- lm(MP3   ~ YearN #Year
                        + LEB_APR_MAY + NAO_APR_MAY + SCAND_APR_MAY #conditions during spring arrival
                        + NAO_NOV_MAR + SAH_NOV_MAR + IOD_NOV_MAR + SOI_NOV_MAR #conditions non-breeding during stay Nov-Mar
                        + NAO_AUG_OCT + SAH_AUG_OCT + IOD_AUG_OCT + SOI_AUG_OCT #conditions during migration south to non-breeding grounds Aug ? Oct
                        + NAO_JUN_JUL + SCAND_JUN_JUL 
                        + TSAH_ERA5_AUG_OCT_1y + TSAH_ERA5_NOV_MAR  # temperature anomalies at Sahel #conditions during previous breeding season
                        - 1 # no Intercept, alternative notation +0#conditions during previous breeding season
                        , data = dat) #conditions during previous breeding season
summary (full.modelMP3) 
write_xlsx(tidy(full.modelMP3,  conf.int = F), 'full.modelMP3.xlsx')
VIF (full.modelMP3)  # Variance Inflation Factor
etasq(full.modelMP3) #partial R2 coefficient for each factor

#selecting dataframe for pRs
MP3.dat <- data.frame (dat$MP3 , dat$YearN, dat$LEB_APR_MAY,
                            dat$NAO_APR_MAY, dat$SCAND_APR_MAY, 
                            dat$NAO_NOV_MAR, dat$SAH_NOV_MAR, 
                            dat$IOD_NOV_MAR, dat$SOI_NOV_MAR,
                            dat$NAO_AUG_OCT, dat$SAH_AUG_OCT, 
                            dat$IOD_AUG_OCT, dat$SOI_AUG_OCT,
                            dat$NAO_JUN_JUL, dat$SCAND_JUN_JUL,
                              dat$TSAH_ERA5_AUG_OCT_1y, dat$TSAH_ERA5_NOV_MAR) 
pcor (MP3.dat) 

#=== full model diagnostics = Fig. S4 == 
windows(18,18) #square figure window
par(mfrow = c(2, 2))  # Split the plotting panel into a 2 x 2 grid
plot(full.modelMP3)  

#=== "all-subsets selection" of the best model by AICc using "dredge" = Table S8 ====
options(na.action = "na.fail")
results <- dredge(full.modelMP3)
# the dredge function fits all combinations
results
names (results)

# best model
subset(results, delta == 0)
# best suppported models with delta AICc < 2
subset(results, delta < 2)

res.subset <- subset(results, delta < 2)
res.subset
write.csv2(res.subset,"Models MP3_delta AICc 0-2.csv", row.names = F)

sel.table <- as.data.frame (res.subset)[15:19]
head (sel.table)

sel.table[,2:3]<- round(sel.table[,2:3],4)
sel.table[,4:5]<- round(sel.table[,4:5],4)
sel.table
names(sel.table)[1] = "K"
sel.table$Model <- rownames(sel.table)
sel.table
write.csv2(sel.table,"Models MP3_delta AICc 0-2_stats.csv", row.names = F)

#=== Best model in Table 3 ===========
subset(results, delta == 0)
names (dat)
bestmodelMP3 <- lm(formula = MP3  ~ 
                        + LEB_APR_MAY + NAO_APR_MAY 
                        + NAO_NOV_MAR + SAH_NOV_MAR 
                        + SCAND_JUN_JUL
                        - 1, data = dat)
summary (bestmodelMP3) 
write_xlsx(tidy(bestmodelMP3,  conf.int = F), 'bestmodelMP3.xlsx')
VIF (bestmodelMP3)  # Variance Inflation Factor
etasq(bestmodelMP3) #partial R2 coefficient for each factor

#selecting data frame for pR
MP3best.dat <- data.frame (dat$MP3 , 
                                  dat$LEB_APR_MAY,dat$NAO_APR_MAY, 
                                  dat$NAO_NOV_MAR, dat$SAH_NOV_MAR, 
                                  dat$SCAND_JUN_JUL) 
pcor (MP3best.dat)

#=== Best model diagnostics = Fig.S4 ==== 
windows(18,18) #square figure window
par(mfrow = c(2, 2))  # Split the plotting panel into a 2 x 2 grid
plot(bestmodelMP3)  

#= Models for overall spring AA ==== 
#=== full model with Year + 13 climate variables in Table S5 ====
full.modelAA <- lm(AA  ~ YearN #Year
                 + LEB_APR_MAY +  NAO_APR_MAY + SCAND_APR_MAY # conditions during spring arrival
                 + NAO_NOV_MAR + SAH_NOV_MAR + IOD_NOV_MAR + SOI_NOV_MAR #conditions non-breeding during stay Nov-Mar
                 + NAO_AUG_OCT + SAH_AUG_OCT + IOD_AUG_OCT + SOI_AUG_OCT #conditions during migration south to non-breeding grounds Aug ? Oct
                 + NAO_JUN_JUL + SCAND_JUN_JUL #conditions during previous breeding season
                 + TSAH_ERA5_AUG_OCT_1y + TSAH_ERA5_NOV_MAR  # temperature anomalies at Sahel #conditions during previous breeding season
                 - 1 # no Intercept 
                 , data = dat) #conditions during previous breeding season
summary (full.modelAA) # results for full model 
write_xlsx(tidy(full.modelAA,  conf.int = F), 'full.modelAA.xlsx')
VIF (full.modelAA)  # Variance Inflation Factor 
etasq(full.modelAA) #partial R2 coefficient for each factor 

#selecting data frame for pRs
AA.dat <- data.frame (dat$AA , dat$YearN, 
                         dat$LEB_APR_MAY, dat$NAO_APR_MAY, dat$SCAND_APR_MAY, # conditions during spring arrival
                         dat$NAO_NOV_MAR,dat$SAH_NOV_MAR,dat$IOD_NOV_MAR,dat$SOI_NOV_MAR, #conditions non-breeding during stay Nov-Mar
                         dat$NAO_AUG_OCT,dat$SAH_AUG_OCT,dat$IOD_AUG_OCT,dat$SOI_AUG_OCT, #conditions during migration south to non-breeding grounds Aug ? Oct
                         dat$NAO_JUN_JUL, dat$SCAND_JUN_JUL,#conditions during previous breeding season
                       dat$TSAH_ERA5_AUG_OCT_1y, dat$TSAH_ERA5_NOV_MAR)#temperatures in the Sahel 
pcor(AA.dat) #Pearson's partial correlation coefficient (pR) 

#==== full model diagnostics == 
windows(18,18) #square figure window
par(mfrow = c(2, 2))  # Split the plotting panel into a 2 x 2 grid
plot(full.modelAA)  

#=== "all-subsets selection" of the best model by AICc using "dredge" = Table S9 ====
options(na.action = "na.fail")
results <- dredge(full.modelAA)
# the dredge function fits all combinations
results
names (results)

# best model
subset(results, delta == 0)
# best suppported models with delta AICc < 2
subset(results, delta < 2)

res.subset <- subset(results, delta < 2)
res.subset
write.csv2(res.subset,"Models AA_delta AICc 0-2.csv", row.names = F)

sel.table <- as.data.frame (res.subset)[15:19]
head (sel.table)

sel.table[,2:3]<- round(sel.table[,2:3],4)
sel.table[,4:5]<- round(sel.table[,4:5],4)
sel.table
names(sel.table)[1] = "K"
sel.table$Model <- rownames(sel.table)
sel.table
write.csv2(sel.table,"Models AA_delta AICc 0-2_stats.csv", row.names = F)
#=== Best model in Table 3 ===========
subset(results, delta == 0)
names (dat)

bestmodelAA <- lm(AA  ~ 
                    + LEB_APR_MAY + NAO_APR_MAY 
                  + NAO_NOV_MAR + TSAH_ERA5_NOV_MAR
                  + SOI_AUG_OCT + IOD_AUG_OCT 
                  + SCAND_JUN_JUL 
                  - 1, data = dat)
summary (bestmodelAA) 
# Export of results to Excel:
write_xlsx(tidy(bestmodelAA,  conf.int = F), 'bestmodelAA.xlsx')

VIF (bestmodelAA)  # Variance Inflation Factor 
etasq(bestmodelAA) # partial R2 coefficient for each factor 

#selecting data frame for pRs
AAbest.dat <- data.frame (dat$AA , dat$LEB_APR_MAY,
                          dat$NAO_APR_MAY,dat$NAO_NOV_MAR,dat$TSAH_ERA5_NOV_MAR,
                          dat$SOI_AUG_OCT,dat$IOD_AUG_OCT,dat$SCAND_JUN_JUL)
pcor(AAbest.dat)#Pearson?s partial correlation coefficient (pR) in Table 1

#=== Best model diagnostics = Fig.S5 ==== 
windows(18,18) #square figure window
par(mfrow = c(2, 2))  # Split the plotting panel into a 2 x 2 grid
plot(bestmodelAA)  

# Models for 9 overlapping sub-periods of AA (SP1-SP9) ====
#= Models for SP1 ====
#=== Model with new selection of 8 climate variables in Fig. 4, Tables S11, S12 ====
modelSP1 <- lm(SP1   ~ #YearN 
                     LEB_APR_MAY + NAO_APR_MAY #conditions during spring arrival
                       + NAO_NOV_MAR + SAH_NOV_MAR + SOI_AUG_OCT #conditions non-breeding during stay Nov-Mar
                       + IOD_AUG_OCT + SAH_AUG_OCT + TSAH_ERA5_AUG_OCT_1y #conditions during migration south to non-breeding grounds Aug ? Oct
                       + SCAND_JUN_JUL #conditions during previous breeding season
                       - 1 # no Intercept, alternative notation +0
                       , data = dat) 

summary (modelSP1) 
write_xlsx(tidy(modelSP1,  conf.int = F), 'modelSP1.xlsx')
VIF (modelSP1)  # Variance Inflation Factor
etasq(modelSP1) #partial R2 coefficient for each factor
SP1.dat <- data.frame (dat$SP1, 
                            dat$LEB_APR_MAY,dat$NAO_APR_MAY,
                            dat$NAO_NOV_MAR, dat$SAH_NOV_MAR,dat$SOI_AUG_OCT,
                            dat$IOD_AUG_OCT, dat$SAH_AUG_OCT, dat$TSAH_ERA5_AUG_OCT_1y,
                            dat$SCAND_JUN_JUL) 
pcor (SP1.dat) 

#===  model diagnostics == 
windows(18,18) #square figure window
par(mfrow = c(2, 2))  # Split the plotting panel into a 2 x 2 grid
plot(modelSP1)  

#= Models for SP2 ====
#=== Model with 9 climate variables in Fig. 4, Tables S11, S12 ====
modelSP2 <- lm(SP2   ~ #YearN 
                  LEB_APR_MAY + NAO_APR_MAY #conditions during spring arrival
               + NAO_NOV_MAR + SAH_NOV_MAR + SOI_AUG_OCT #conditions non-breeding during stay Nov-Mar
               + IOD_AUG_OCT + SAH_AUG_OCT + TSAH_ERA5_AUG_OCT_1y #conditions during migration south to non-breeding grounds Aug ? Oct
               + SCAND_JUN_JUL #conditions during previous breeding season
               - 1 # no Intercept, alternative notation +0
               , data = dat) 

summary (modelSP2) 
write_xlsx(tidy(modelSP2,  conf.int = F), 'modelSP2.xlsx')
VIF (modelSP2)  # Variance Inflation Factor
etasq(modelSP2) #partial R2 coefficient for each factor
SP2.dat <- data.frame (dat$SP2, 
                       dat$LEB_APR_MAY,dat$NAO_APR_MAY,
                       dat$NAO_NOV_MAR, dat$SAH_NOV_MAR,dat$SOI_AUG_OCT,
                       dat$IOD_AUG_OCT, dat$SAH_AUG_OCT, dat$TSAH_ERA5_AUG_OCT_1y,
                       dat$SCAND_JUN_JUL) 
pcor (SP2.dat) 
#===  model diagnostics == 
windows(18,18) #square figure window
par(mfrow = c(2, 2))  # Split the plotting panel into a 2 x 2 grid
plot(modelSP2)  

#= Models for SP3 ====
#=== Model with 9 climate variables in Fig. 4, Tables S11, S12 ====
modelSP3 <- lm(SP3   ~ #YearN 
                  LEB_APR_MAY + NAO_APR_MAY #conditions during spring arrival
               + NAO_NOV_MAR + SAH_NOV_MAR + SOI_AUG_OCT #conditions non-breeding during stay Nov-Mar
               + IOD_AUG_OCT + SAH_AUG_OCT + TSAH_ERA5_AUG_OCT_1y #conditions during migration south to non-breeding grounds Aug ? Oct
               + SCAND_JUN_JUL #conditions during previous breeding season
               - 1 # no Intercept, alternative notation +0
               , data = dat) 

summary (modelSP3) 
write_xlsx(tidy(modelSP3,  conf.int = F), 'modelSP3.xlsx')
VIF (modelSP3)  # Variance Inflation Factor
etasq(modelSP3) #partial R2 coefficient for each factor
SP3.dat <- data.frame (dat$SP3, 
                       dat$LEB_APR_MAY,dat$NAO_APR_MAY,
                       dat$NAO_NOV_MAR, dat$SAH_NOV_MAR,dat$SOI_AUG_OCT,
                       dat$IOD_AUG_OCT, dat$SAH_AUG_OCT, dat$TSAH_ERA5_AUG_OCT_1y,
                       dat$SCAND_JUN_JUL) 
pcor (SP3.dat) 
#===  model diagnostics == 
windows(18,18) #square figure window
par(mfrow = c(2, 2))  # Split the plotting panel into a 2 x 2 grid
plot(modelSP3)  

#= Models for SP4  ====
#=== Model with 9 climate variables in Fig. 4, Tables S11, S12 ====
modelSP4 <- lm(SP4   ~ #YearN 
                  LEB_APR_MAY + NAO_APR_MAY #conditions during spring arrival
               + NAO_NOV_MAR + SAH_NOV_MAR + SOI_AUG_OCT #conditions non-breeding during stay Nov-Mar
               + IOD_AUG_OCT + SAH_AUG_OCT + TSAH_ERA5_AUG_OCT_1y #conditions during migration south to non-breeding grounds Aug ? Oct
               + SCAND_JUN_JUL #conditions during previous breeding season
               - 1 # no Intercept, alternative notation +0
               , data = dat) 

summary (modelSP4) 
write_xlsx(tidy(modelSP4,  conf.int = F), 'modelSP4.xlsx')
VIF (modelSP4)  # Variance Inflation Factor
etasq(modelSP4) #partial R2 coefficient for each factor
SP4.dat <- data.frame (dat$SP4, 
                       dat$LEB_APR_MAY,dat$NAO_APR_MAY,
                       dat$NAO_NOV_MAR, dat$SAH_NOV_MAR,dat$SOI_AUG_OCT,
                       dat$IOD_AUG_OCT, dat$SAH_AUG_OCT, dat$TSAH_ERA5_AUG_OCT_1y,
                       dat$SCAND_JUN_JUL) 
pcor (SP4.dat)
#===  model diagnostics == 
windows(18,18) #square figure window
par(mfrow = c(2, 2))  # Split the plotting panel into a 2 x 2 grid
plot(modelSP4)  

#= Models for SP5   ====
#=== Model with 9 climate variables in Fig. 4, Tables S11, S12 ====
modelSP5 <- lm(SP5   ~ #YearN 
                  LEB_APR_MAY + NAO_APR_MAY #conditions during spring arrival
               + NAO_NOV_MAR + SAH_NOV_MAR + SOI_AUG_OCT #conditions non-breeding during stay Nov-Mar
               + IOD_AUG_OCT + SAH_AUG_OCT + TSAH_ERA5_AUG_OCT_1y #conditions during migration south to non-breeding grounds Aug ? Oct
               + SCAND_JUN_JUL #conditions during previous breeding season
               - 1 # no Intercept, alternative notation +0
               , data = dat) 

summary (modelSP5) 
write_xlsx(tidy(modelSP5,  conf.int = F), 'modelSP5.xlsx')
VIF (modelSP5)  # Variance Inflation Factor
etasq(modelSP5) #partial R2 coefficient for each factor
SP5.dat <- data.frame (dat$SP5, 
                       dat$LEB_APR_MAY,dat$NAO_APR_MAY,
                       dat$NAO_NOV_MAR, dat$SAH_NOV_MAR,dat$SOI_AUG_OCT,
                       dat$IOD_AUG_OCT, dat$SAH_AUG_OCT, dat$TSAH_ERA5_AUG_OCT_1y,
                       dat$SCAND_JUN_JUL) 
pcor (SP5.dat)
#===  model diagnostics == 
windows(18,18) #square figure window
par(mfrow = c(2, 2))  # Split the plotting panel into a 2 x 2 grid
plot(modelSP5)

#= Models for SP6  ====
#=== Model with 9 climate variables in Fig. 4, Tables S11, S12 ====
modelSP6 <- lm(SP6   ~ #YearN 
                  LEB_APR_MAY + NAO_APR_MAY #conditions during spring arrival
               + NAO_NOV_MAR + SAH_NOV_MAR + SOI_AUG_OCT #conditions non-breeding during stay Nov-Mar
               + IOD_AUG_OCT + SAH_AUG_OCT + TSAH_ERA5_AUG_OCT_1y #conditions during migration south to non-breeding grounds Aug ? Oct
               + SCAND_JUN_JUL #conditions during previous breeding season
               - 1 # no Intercept, alternative notation +0
               , data = dat) 

summary (modelSP6) 
write_xlsx(tidy(modelSP6,  conf.int = F), 'modelSP6.xlsx')
VIF (modelSP6)  # Variance Inflation Factor
etasq(modelSP6) #partial R2 coefficient for each factor
SP6.dat <- data.frame (dat$SP6, 
                       dat$LEB_APR_MAY,dat$NAO_APR_MAY,
                       dat$NAO_NOV_MAR, dat$SAH_NOV_MAR,dat$SOI_AUG_OCT,
                       dat$IOD_AUG_OCT, dat$SAH_AUG_OCT, dat$TSAH_ERA5_AUG_OCT_1y,
                       dat$SCAND_JUN_JUL) 
pcor (SP6.dat) 
#===  model diagnostics == 
windows(18,18) #square figure window
par(mfrow = c(2, 2))  # Split the plotting panel into a 2 x 2 grid
plot(modelSP6)
#= Models for SP7   ====
#=== Model with 9 climate variables in Fig. 4, Tables S11, S12 ====
modelSP7 <- lm(SP7   ~ #YearN 
                  LEB_APR_MAY + NAO_APR_MAY #conditions during spring arrival
               + NAO_NOV_MAR + SAH_NOV_MAR + SOI_AUG_OCT #conditions non-breeding during stay Nov-Mar
               + IOD_AUG_OCT + SAH_AUG_OCT + TSAH_ERA5_AUG_OCT_1y #conditions during migration south to non-breeding grounds Aug ? Oct
               + SCAND_JUN_JUL #conditions during previous breeding season
               - 1 # no Intercept, alternative notation +0
               , data = dat) 

summary (modelSP7) 
write_xlsx(tidy(modelSP7,  conf.int = F), 'modelSP7.xlsx')
VIF (modelSP7)  # Variance Inflation Factor
etasq(modelSP7) #partial R2 coefficient for each factor
SP7.dat <- data.frame (dat$SP7, 
                       dat$LEB_APR_MAY,dat$NAO_APR_MAY,
                       dat$NAO_NOV_MAR, dat$SAH_NOV_MAR,dat$SOI_AUG_OCT,
                       dat$IOD_AUG_OCT, dat$SAH_AUG_OCT, dat$TSAH_ERA5_AUG_OCT_1y,
                       dat$SCAND_JUN_JUL) 
pcor (SP7.dat)
#===  model diagnostics == 
windows(18,18) #square figure window
par(mfrow = c(2, 2))  # Split the plotting panel into a 2 x 2 grid
plot(modelSP7)

#= Models for SP8   ====
#=== Model with 9 climate variables in Fig. 4, Tables S11, S12 ====
modelSP8 <- lm(SP8   ~ #YearN 
                  LEB_APR_MAY + NAO_APR_MAY #conditions during spring arrival
               + NAO_NOV_MAR + SAH_NOV_MAR + SOI_AUG_OCT #conditions non-breeding during stay Nov-Mar
               + IOD_AUG_OCT + SAH_AUG_OCT + TSAH_ERA5_AUG_OCT_1y #conditions during migration south to non-breeding grounds Aug ? Oct
               + SCAND_JUN_JUL #conditions during previous breeding season
               - 1 # no Intercept, alternative notation +0
               , data = dat) 

summary (modelSP8) 
write_xlsx(tidy(modelSP8,  conf.int = F), 'modelSP8.xlsx')
VIF (modelSP8)  # Variance Inflation Factor
etasq(modelSP8) #partial R2 coefficient for each factor
SP8.dat <- data.frame (dat$SP8, 
                       dat$LEB_APR_MAY,dat$NAO_APR_MAY,
                       dat$NAO_NOV_MAR, dat$SAH_NOV_MAR,dat$SOI_AUG_OCT,
                       dat$IOD_AUG_OCT, dat$SAH_AUG_OCT, dat$TSAH_ERA5_AUG_OCT_1y,
                       dat$SCAND_JUN_JUL) 
pcor (SP8.dat)
#===  model diagnostics == 
windows(18,18) #square figure window
par(mfrow = c(2, 2))  # Split the plotting panel into a 2 x 2 grid
plot(modelSP8)

#= Models for SP9   ====
#=== Model with 9 climate variables in Fig. 4, Tables S11, S12====
modelSP9 <- lm(SP9   ~ #YearN 
                  LEB_APR_MAY + NAO_APR_MAY #conditions during spring arrival
               + NAO_NOV_MAR + SAH_NOV_MAR + SOI_AUG_OCT #conditions non-breeding during stay Nov-Mar
               + IOD_AUG_OCT + SAH_AUG_OCT + TSAH_ERA5_AUG_OCT_1y #conditions during migration south to non-breeding grounds Aug ? Oct
               + SCAND_JUN_JUL #conditions during previous breeding season
               - 1 # no Intercept, alternative notation +0
               , data = dat) 

summary (modelSP9) 
write_xlsx(tidy(modelSP9,  conf.int = F), 'modelSP9.xlsx')
VIF (modelSP9)  # Variance Inflation Factor
etasq(modelSP9) #partial R2 coefficient for each factor
SP9.dat <- data.frame (dat$SP9, 
                       dat$LEB_APR_MAY,dat$NAO_APR_MAY,
                       dat$NAO_NOV_MAR, dat$SAH_NOV_MAR,dat$SOI_AUG_OCT,
                       dat$IOD_AUG_OCT, dat$SAH_AUG_OCT, dat$TSAH_ERA5_AUG_OCT_1y,
                       dat$SCAND_JUN_JUL) 
pcor (SP9.dat)
#===  model diagnostics == 
windows(18,18) #square figure window
par(mfrow = c(2, 2))  # Split the plotting panel into a 2 x 2 grid
plot(modelSP9)

# 4. REGRESSION OF 3 MAIN PERIODS AND AA AGAINST Njuv IN PREVIOUS AUTUMN #########
dat <- read.csv2("Data/PHLUS_BKS_1982-2017_3MP_stand_NjuvAut_1y_no1983.csv", dec=".", sep = ";",  header = T)
# data with all indices standardised and Njuv standardised
# 1983 removed because Njuv in autumn 1982 (which we related to spring 1983) was an oulier 
names (dat)
#### Checking for normal distrubutions of Njuy data ############ 
# Njuv 
windows(18,18) #square figure window
hist(dat$NjuvAB_1y)
plot(density(dat$NjuvAB_1y))
qqnorm(dat$NjuvAB_1y); qqline(dat$NjuvAB_1y, col =2)
shapiro.test(dat$NjuvAB_1ySt)

# Njuy after square root transformation
hist(sqrt(dat$NjuvAB_1y))
plot(density(sqrt(dat$NjuvAB_1y)))
qqnorm(sqrt(dat$NjuvAB_1y)); qqline(sqrt(dat$NjuvAB_1y), col =2)
shapiro.test(sqrt(dat$NjuvAB_1y))
# distribution does not depart from normal, so we use sqrt(dat$NjuvAB_1y) 
# and we standardise it for further analysis
dat$SqRoot_NjuvAB_1ySt <- scale(sqrt(dat$NjuvAB_1y)) 
names (dat)

####  Regression of MP1 against Sqrt Njuv data = Fig. 5A, Table S13 ####
regMP1 <- lm (MP1 ~ SqRoot_NjuvAB_1ySt, data=dat)
summary (regMP1)
regMP1$co
##### regression plot 
windows(18,18) #square figure
plot (dat$MP1, dat$SqRoot_NjuvAB_1ySt, pch = 16, col = "black",
      xlab="Sqrt of standardised Njuv the previous autumn", cex.lab=1.2, cex.axis=1,
      ylab="Annual Anomaly for 1st main period", 
      xlim=c(-2,2), ylim=c(-1,5), 
      cex.axis=1.2, las = 1, type = "p")
points(0.37, 4.65, pch=21, bg="white",col="black", type = "p")
abline (coef(regMP1)[1], coef(regMP1)[2], col="black")

text (2.1, 5,"MP1 = 0.45*Sqrt(Njuv) - 0.03",cex = 1.2, col=1, pos=2)
text(2.1, 4.6,"R =0.21",cex = 1.2, col=1, pos=2)
text(2.1, 4.2,"p = 0.0079",cex = 1.2, col=1, pos=2)
text(locator(1), "2",cex = 0.6, col=1, adj=0)
text(locator(1), "**",cex = 1.5, col=1.2, adj=0)

####  Regression of MP2 against Sqrt Njuv data = Fig. 5B, Table S13 ####
regMP2 <- lm (MP2 ~ SqRoot_NjuvAB_1ySt, data=dat)
summary (regMP2)
regMP2$co
##### regression plot 
windows(18,18) #square figure
plot (dat$MP2, dat$SqRoot_NjuvAB_1ySt, pch = 16, col = "black",
      xlab="Sqrt of standardised Njuv the previous autumn", cex.lab=1.2, cex.axis=1,
      ylab="Annual Anomaly for 2nd main period", 
      xlim=c(-2,2), ylim=c(-1,5), 
      cex.axis=1.2, las = 1, type = "p")
points(0.37, 4.65, pch=21, bg="white",col="black", type = "p")
abline (coef(regMP2)[1], coef(regMP2)[2], col="black")

text (2.1, 5,"MP2 = 0.55*Sqrt(Njuv) - 0.04",cex = 1.2, col=1, pos=2)
text(2.1, 4.6,"R =0.31",cex = 1.2, col=1, pos=2)
text(2.1, 4.2,"p = 0.0010",cex = 1.2, col=1, pos=2)
text(locator(1), "2",cex = 0.6, col=1, adj=0)
text(locator(1), "**",cex = 1.5, col=1.2, adj=0)

####  Regression of MP3 against Sqrt Njuv data = Fig. 5C, Table S13 ####
regMP3 <- lm (MP3 ~ SqRoot_NjuvAB_1ySt, data=dat)
summary (regMP3)
regMP3$co
##### regression plot 
windows(18,18) #square figure
plot (dat$MP3, dat$SqRoot_NjuvAB_1ySt, pch = 16, col = "black",
      xlab="Sqrt of standardised Njuv the previous autumn", cex.lab=1.2, cex.axis=1,
      ylab="Annual Anomaly for 3rd main period", 
      xlim=c(-2,2), ylim=c(-1,5), 
      cex.axis=1.2, las = 1, type = "p")
points(0.37, 4.65, pch=21, bg="white",col="black", type = "p")
abline (coef(regMP3)[1], coef(regMP3)[2], col="black")

text (2.1, 5,"MP3 = 0.34*Sqrt(Njuv) - 0.05",cex = 1.2, col=1, pos=2)
text(2.1, 4.6,"R =0.11",cex = 1.2, col=1, pos=2)
text(2.1, 4.2,"p = 0.0576",cex = 1.2, col=1, pos=2)
text(locator(1), "2",cex = 0.6, col=1, adj=0)

####  Regression of AA against Sqrt Njuv data = Fig. 5D, Table S13 ####
regAA <- lm (AA ~ SqRoot_NjuvAB_1ySt, data=dat)
summary (regAA)
regAA$co
##### regression plot 
windows(18,18) #square figure
plot (dat$AA, dat$SqRoot_NjuvAB_1ySt, pch = 16, col = "black",
      xlab="Sqrt of standardised Njuv the previous autumn", cex.lab=1.2, cex.axis=1,
      ylab="Overall Annual Anomaly for spring", 
      xlim=c(-2,2), ylim=c(-1,5), 
      cex.axis=1.2, las = 1, type = "p")
points(0.37, 4.65, pch=21, bg="white",col="black", type = "p")
abline (coef(regAA)[1], coef(regAA)[2], col="black")

text (2.1, 5,"AA = 0.53*Sqrt(Njuv) - 0.04",cex = 1.2, col=1, pos=2)
text(2.1, 4.6,"R =0.29",cex = 1.2, col=1, pos=2)
text(2.1, 4.2,"p = 0.0016",cex = 1.2, col=1, pos=2)
text(locator(1), "2",cex = 0.6, col=1, adj=0)
text(locator(1), "**",cex = 1.5, col=1.2, adj=0)

####  Regression of Sqrt Njuv against SCAND_JUN_JUL #####
names (dat)
regSCAND <- lm (SqRoot_NjuvAB_1ySt ~ SCAND_JUN_JUL, data=dat)# FIRST y , THEN x
summary (regSCAND)
regSCAND$co
